# Supplementary material for: Physical Activity, Sedentary Behavior, and Diet-Related eHealth and mHealth Research: Bibliometric Analysis
Source: J Med Internet Res. 2018 Apr 18;20(4):e122. doi: 10.2196/jmir.8954 (PMC5932335; doi:10.2196/jmir.8954)
Supplement: Multimedia Appendix 5 [file jmir_v20i4e122_app5.xlsx]

## Sheet: Multimedia Appendix 5
PT	AU	BA	BE	GP	AF	BF	CA	TI	SO	SE	BS	LA	DT	DE	ID	AB	C1	RP	EM	RI	OI	FU	FX	CR	NR	TC	Citation Rate	Z9	U1	U2	PU	PI	PA	SN	EI	BN	J9	JI	PD	PY	VL	IS	PN	SU	SI	MA	BP	EP	AR
J	Webb, TL; Joseph, J; Yardley, L; Michie, S				Webb, Thomas L.; Joseph, Judith; Yardley, Lucy; Michie, Susan			Using the Internet to Promote Health Behavior Change: A Systematic Review and Meta-analysis of the Impact of Theoretical Basis, Use of Behavior Change Techniques, and Mode of Delivery on Efficacy	JOURNAL OF MEDICAL INTERNET RESEARCH			English	Review	Internet; intervention; behavior change; meta-analysis; review	RANDOMIZED CONTROLLED-TRIAL; PHYSICAL-ACTIVITY INTERVENTION; SMOKING-CESSATION INTERVENTION; SELF-MANAGEMENT PROGRAM; WEB-BASED INTERVENTION; REDUCING RISK-FACTORS; OF-THE-LITERATURE; ART. NO. E12; COLLEGE-STUDENTS; WEIGHT-LOSS	Background: The Internet is increasingly used as a medium for the delivery of interventions designed to promote health behavior change. However, reviews of these interventions to date have not systematically identified intervention characteristics and linked these to effectiveness. Objectives: The present review sought to capitalize on recently published coding frames for assessing use of theory …	[Webb, Thomas L.] Univ Sheffield, Dept Psychol, Western Bank, Sheffield S10 2TN, S Yorkshire, England; [Joseph, Judith; Yardley, Lucy] Univ Southampton, Sch Psychol, Southampton, Hants, England; [Michie, Susan] UCL, Res Dept Clin Educ & Hlth Psychol, London, England	Webb, TL (reprint author), Univ Sheffield, Dept Psychol, Western Bank, Sheffield S10 2TN, S Yorkshire, England.	t.webb@sheffield.ac.uk	Webb, Thomas/E-8946-2010	Webb, Thomas/0000-0001-9320-0068; Michie, Susan/0000-0003-0063-6378	Society for the Study of Addiction; ESRC [RES-149-25-1069]; Southampton "LifeGuide" node of the National Centre for c-Social Science	This review was inspired by a workshop on Internet-based behaviour change interventions in addiction sponsored by the Society for the Study of Addiction. The authors would like to thank Hongmei Han, Marney White, and Donald Williamson for providing additional information concerning their research. We also thank Craig Whittington for statistical assistance and Robert West for helpful comments on e…	Abraham C, 2008, HEALTH PSYCHOL, V27, P379, DOI 10.1037/0278-6133.27.3.379; AJZEN I, 1991, ORGAN BEHAV HUM DEC, V50, P179, DOI 10.1016/0749-5978(91)90020-T; Albarracin D, 2005, PSYCHOL BULL, V131, P856, DOI 10.1037/0033-2909.131.6.856; An LC, 2006, NICOTINE TOB RES, V8, pS7, DOI 10.1080/14622200601039881; An LC, 2007, NICOTINE TOB RES, V9, pS11, DOI 10.1080/14622200601083418; ASHFORD S, 2009, DHP…	148	482	80.33	484	43	249	JMIR PUBLICATIONS, INC	TORONTO	59 WINNERS CIRCLE, TORONTO, ON M4L 3Y7, CANADA		1438-8871		J MED INTERNET RES	J. Med. Internet Res.	JAN-MAR	2010	12	1							e4
J	Fjeldsoe, BS; Marshall, AL; Miller, YD				Fjeldsoe, Brianna S.; Marshall, Alison L.; Miller, Yvette D.			Behavior Change Interventions Delivered by Mobile Telephone Short-Message Service	AMERICAN JOURNAL OF PREVENTIVE MEDICINE			English	Review		RANDOMIZED CONTROLLED-TRIAL; PHYSICAL-ACTIVITY; PHONE TECHNOLOGY; TAILORED INTERVENTIONS; BULIMIA-NERVOSA; YOUNG-PEOPLE; TEXT; HEALTH; COMMUNICATION; MANAGEMENT	Context: The expansion and adoption of new methods of communication provide new opportunities for delivering health behavior change interventions. This paper reviews the current research examining mobile telephone short-message service (SMS) for delivering health behavior change interventions via text messages. This service has wide Population reach, can be individually tailored, and allows insta…	[Fjeldsoe, Brianna S.; Miller, Yvette D.] Univ Queensland, Sch Psychol, St Lucia, Qld 4072, Australia; [Marshall, Alison L.] Queensland Univ Technol, Sch Publ Hlth, Brisbane, Qld 4001, Australia	Fjeldsoe, BS (reprint author), Univ Queensland, Sch Psychol, St Lucia, Qld 4072, Australia.	bcollins@psy.uq.edu.au; alisonmarshall@qut.edu.au	Fjeldsoe, Brianna/G-1879-2010; Marshall, Alison/A-6693-2011	Miller, Yvette D/0000-0002-5393-7142; FJELDSOE, BRIANNA/0000-0003-3800-4173			ANJOH J, 2004, J MED INTERNET RES, V6, pE42; Atkinson NL, 2002, AM J HEALTH BEHAV, V26, P494; Atun R, 2006, ROLE MOBILE PHONES I; Bauer S, 2003, EUR EAT DISORD REV, V11, P279, DOI 10.1002/erv.521; Bellazzi Riccardo, 2004, Diabetes Technol Ther, V6, P567, DOI 10.1089/dia.2004.6.567; Boland Peter, 2007, J Ambul Care Manage, V30, P126; Bos A, 2005, AM J ORTHOD DENTOFAC, V127, P355, DOI 10.1016/j.ajo…	76	421	60.14	428	10	138	ELSEVIER SCIENCE INC	NEW YORK	360 PARK AVE SOUTH, NEW YORK, NY 10010-1710 USA		0749-3797		AM J PREV MED	Am. J. Prev. Med.	FEB	2009	36	2					165	173
J	Tate, DF; Jackvony, EH; Wing, RR				Tate, DF; Jackvony, EH; Wing, RR			Effects of Internet behavioral counseling on weight loss in adults at risk for type 2 diabetes - A randomized trial	JAMA-JOURNAL OF THE AMERICAN MEDICAL ASSOCIATION			English	Article		SELF-MANAGEMENT; PHYSICAL-ACTIVITY; LOSS PROGRAM; LIFE	Context Weight loss programs on the Internet appear promising for short-term weight loss but have not been studied for weight loss in individuals at risk of type 2 diabetes; thus, the longer-term efficacy is unknown. Objective To compare the effects of an Internet weight loss program alone vs with the addition of behavioral counseling via e-mail provided for 1 year to individuals at risk of type …	Brown Univ, Miriam Hosp, Sch Med, Weight Control & Diabet Res Ctr, Providence, RI 02906 USA	Tate, DF (reprint author), Brown Univ, Miriam Hosp, Sch Med, Weight Control & Diabet Res Ctr, 14 3rd St,RISE Bldg, Providence, RI 02906 USA.						BLOCK G, 1986, AM J EPIDEMIOL, V124, P453; Feil EG, 2000, DIABETES EDUCATOR, V26, P806; Glasgow RE, 2000, MED CARE, V38, P1062, DOI 10.1097/00005650-200011000-00002; Glasgow RE, 1999, ANN BEHAV MED, V21, P159, DOI 10.1007/BF02908297; Glasgow RE, 2001, DIABETES SPECTRUM, V14, P99, DOI 10.2337/diaspect.14.2.99; GROUP DPP, 2002, NEW ENGL J MED, V346, P393; Harvey-Berino J, 2002, INT J OBESITY, V26, …	18	396	30.46	399	1	22	AMER MEDICAL ASSOC	CHICAGO	515 N STATE ST, CHICAGO, IL 60610 USA		0098-7484		JAMA-J AM MED ASSOC	JAMA-J. Am. Med. Assoc.	2009-04-01	2003	289	14					1833	1836
J	Cole-Lewis, H; Kershaw, T				Cole-Lewis, Heather; Kershaw, Trace			Text Messaging as a Tool for Behavior Change in Disease Prevention and Management	EPIDEMIOLOGIC REVIEWS			English	Article	cellular phone; health behavior; intervention studies; review	RANDOMIZED CONTROLLED-TRIAL; TYPE-2 DIABETIC-PATIENTS; MOBILE PHONE; CELLULAR PHONE; PHYSICAL-ACTIVITY; SEXUAL HEALTH; WEIGHT-LOSS; SERVICE; INTERVENTION; INTERNET	Mobile phone text messaging is a potentially powerful tool for behavior change because it is widely available, inexpensive, and instant. This systematic review provides an overview of behavior change interventions for disease management and prevention delivered through text messaging. Evidence on behavior change and clinical outcomes was compiled from randomized or quasi-experimental controlled t…	[Cole-Lewis, Heather; Kershaw, Trace] Yale Univ, Sch Epidemiol & Publ Hlth, Div Chron Dis Epidemiol, New Haven, CT 06520 USA	Cole-Lewis, H (reprint author), Yale Univ, Sch Epidemiol & Publ Hlth, Div Chron Dis Epidemiol, POB 208034, New Haven, CT 06520 USA.	heather.cole-lewis@yale.edu	Fitzgerald, Robert/I-7250-2016; Emchi, Karma/Q-1952-2016	Fitzgerald, Robert/0000-0003-1906-4939;	National Institute of Mental Health [T32 MH020031]	This work was supported by the National Institute of Mental Health (T32 MH020031). The content is solely the responsibility of the authors and does not necessarily represent the official views of the National Institute of Mental Health or the National Institutes of Health.	Adler R, 2007, HLTH CARE UNPLUGGED; Atun RA, 2006, VODAFONE POLICY PAPE, V4, P18; Banks K., 2008, MOBILE PHONES DIGITA; Benhamou PY, 2007, DIABETES METAB, V33, P220, DOI 10.1016/j.diabet.2007.01.002; Blaschke S, 2009, USING MOBILE PHONES; Bramley Dale, 2005, N Z Med J, V118, pU1494; Brendryen H, 2008, ADDICTION, V103, P478, DOI 10.1111/j.1360-0443.2007.02119.x; Central Intelligence Agency, 2009, …	64	355	59.17	360	4	77	OXFORD UNIV PRESS INC	CARY	JOURNALS DEPT, 2001 EVANS RD, CARY, NC 27513 USA		0193-936X		EPIDEMIOL REV	Epidemiol. Rev.	APR	2010	32	1					56	69
J	Kroeze, W; Werkman, A; Brug, J				Kroeze, W; Werkman, A; Brug, J			A systematic review of randomized trials on the effectiveness of computer-tailored education on physical activity and dietary behaviors	ANNALS OF BEHAVIORAL MEDICINE			English	Review		PROMOTION INTERVENTIONS WORK; RECEIVING FOOD ASSISTANCE; REDUCE FAT INTAKE; BASE-LINE SURVEY; NUTRITION EDUCATION; VEGETABLE INTAKE; TRANSTHEORETICAL MODEL; INFORMATION-SYSTEM; UNITED-STATES; PRIMARY-CARE	Background: Although computer-tailored promotion of dietary change and physical activity has been identified as a promising intervention strategy, there is a need for a more systematic evaluation of the evidence. Purpose: This study systematically reviews the scientific literature on computer-tailored physical activity and nutrition education. Methods: Intervention studies published from 1965 up …	Univ Rotterdam, Med Ctr, Erasmus MC, Dept Publ Hlth, NL-3000 CA Rotterdam, Netherlands; Wageningen Univ, Div Human Nutr, Wageningen, Netherlands	Kroeze, W (reprint author), Univ Rotterdam, Med Ctr, Erasmus MC, Dept Publ Hlth, POB 2040, NL-3000 CA Rotterdam, Netherlands.	w.kroeze@erasmusmc.nl					Adams J, 2005, HEALTH EDUC RES, V20, P237, DOI 10.1093/her/cyg105; AJZEN I, 1991, ORGAN BEHAV HUM DEC, V50, P179, DOI 10.1016/0749-5978(91)90020-T; Ammerman A, 2001, EFFICACY INTERVENTIO; Anderson ES, 2001, ANN BEHAV MED, V23, P88, DOI 10.1207/S15324796ABM2302_3; Baker AH, 2002, CANCER EPIDEM BIOMAR, V11, P203; BANDURA A, 1986, SOCIAL FDN THOUGHT A; Baranowski T, 1999, ANNU REV NUTR, V19, P17, DO…	107	305	30.5	306	5	38	LAWRENCE ERLBAUM ASSOC INC	MAHWAH	10 INDUSTRIAL AVE, MAHWAH, NJ 07430-2262 USA	0883-6612			ANN BEHAV MED	Ann. Behav. Med.		2006	31	3					205	223
J	Baranowski, T; Buday, R; Thompson, DI; Baranowski, J				Baranowski, Tom; Buday, Richard; Thompson, Debbe I.; Baranowski, Janice			Playing for real - Video games and stories for health-related behavior change	AMERICAN JOURNAL OF PREVENTIVE MEDICINE			English	Review		PROMOTING PHYSICAL-ACTIVITY; OVERWEIGHT CHILDREN; OBESITY PREVENTION; OUTCOME EVALUATION; EDUCATION-PROGRAM; CONTROLLED-TRIAL; COMPUTER GAMES; ADOLESCENTS; EXERCISE; FUN	Background: Video games provide extensive player involvement for large numbers of children and adults, and thereby provide a channel for delivering health behavior change experiences and messages in an engaging and entertaining format. Method: Twenty-seven articles were identified on 25 video games that promoted health-related behavior change through December 2006. Results: Most of the articles d…	[Baranowski, Tom; Thompson, Debbe I.; Baranowski, Janice] Baylor Coll Med, Childrens Nutr Res Ctr, USDA ARS, Houston, TX 77030 USA; [Buday, Richard] Archimage Inc, Houston, TX USA	Baranowski, T (reprint author), Baylor Coll Med, Dept Pediat, Childrens Nutr Res Ctr, 1100 Bates St,Room 2038, Houston, TX 77030 USA.	tbaranow@bcm.tmc.edu		Baranowski, Tom/0000-0002-0653-2222	NIDDK NIH HHS [5 U44 DK66724-01, U44 DK066724, U44 DK066724-03]		Aoki Noriaki, 2004, MEDINFO, V11, P855; Argyris Chris, 1985, ACTION SCI CONCEPTS; BANDURA A, 1986, SOCIAL FDN THOUGHT A; Baranowski T, 2004, PREV MED, V38, pS1, DOI 10.1016/j.ypmed.2003.12.029; Baranowski T, 2002, AM J HEALTH BEHAV, V26, P486; Baranowski T, 2003, AM J PREV MED, V24, P52, DOI 10.1016/S0749-3797(02)00570-6; Baranowski T, 2003, ETHN DIS S1, V13, pS30; Barendregt W, 2006, BEHAV RES M…	73	247	30.88	248	11	86	ELSEVIER SCIENCE INC	NEW YORK	360 PARK AVE SOUTH, NEW YORK, NY 10010-1710 USA	0749-3797			AM J PREV MED	Am. J. Prev. Med.	JAN	2008	34	1					74	82
J	Norman, GJ; Zabinski, MF; Adams, MA; Rosenberg, DE; Yaroch, AL; Atienza, AA				Norman, Gregory J.; Zabinski, Marion F.; Adams, Marc A.; Rosenberg, Dori E.; Yaroch, Amy L.; Atienza, Audie A.			A review of eHealth interventions for physical activity and dietary behavior change	AMERICAN JOURNAL OF PREVENTIVE MEDICINE			English	Review		RANDOMIZED CONTROLLED-TRIAL; DIABETES SELF-MANAGEMENT; WEIGHT-LOSS PROGRAM; PRIMARY-CARE; E-MAIL; INTERACTIVE MULTIMEDIA; MULTICOMPONENT PROGRAM; DECREASE CONSUMPTION; INCREASE CONSUMPTION; NUTRITION BEHAVIOR	Objective: To review eHealth intervention studies for adults and children that targeted behavior change for physical activity, healthy eating, or both behaviors. Data Sources: Systematic literature searches were performed using five databases: MEDLINE, PsychInfo, CINAHL, ERIC, and the Cochrane Library to retrieve articles. Study Inclusion and Exclusion Criteria: Articles published in scientific j…	Univ Calif San Diego, Dept Family & Prevent Med, La Jolla, CA 92093 USA; Univ Calif San Diego, Joint Doctoral Program Clin Psychol, San Diego, CA 92103 USA; San Diego State Univ, San Diego, CA 92182 USA; Joint Doctoral Program Publ Hlth, San Diego, CA USA; NCI, Bethesda, MD 20892 USA	Norman, GJ (reprint author), Univ Calif San Diego, Dept Family & Prevent Med, La Jolla, CA 92093 USA.	gnorman@paceproject.org	Adams, Marc/A-2547-2009; Adams, Marc/C-3513-2013	Adams, Marc/0000-0001-6310-1472	NCI NIH HHS [R01 CA113828, R01 CA113828-02]		Abroms LC, 2004, AM J HEALTH PROMOT, V19, P28; AHERN DK, 2007, AM J PREV MED, V31, pS75; Anderson ES, 2001, ANN BEHAV MED, V23, P88, DOI 10.1207/S15324796ABM2302_3; Atienza AA, 2007, AM J PREV MED, V32, pS71, DOI 10.1016/j.amepre.2007.02.013; Atkinson NL, 2002, AM J HEALTH BEHAV, V26, P494; BARAMOWSKI T, 2003, ETHNIC DIS, V3, P30; Baranowski T, 2003, AM J PREV MED, V24, P52, DOI 10.1016/S0749-379…	72	233	25.89	233	14	77	ELSEVIER SCIENCE INC	NEW YORK	360 PARK AVE SOUTH, NEW YORK, NY 10010-1710 USA		0749-3797		AM J PREV MED	Am. J. Prev. Med.	OCT	2007	33	4					336	345
J	Vandewater, EA; Shim, MS; Caplovitz, AG				Vandewater, EA; Shim, MS; Caplovitz, AG			Linking obesity and activity level with children's television and video game use	JOURNAL OF ADOLESCENCE			English	Article		PHYSICAL-ACTIVITY; CHILDHOOD OBESITY; YOUNG-CHILDREN; ENERGY-EXPENDITURE; BLOOD-PRESSURE; METABOLIC-RATE; UNITED-STATES; WEIGHT STATUS; TIME; ADOLESCENTS	This study examined the links between childhood obesity, activity participation and television and video game use in a nationally representative sample of children (N = 2831) ages 1-12 using age-normed body mass index (BMI) ratings. Results indicated that while television use was not related to children's weight status, video game use was. Children with higher weight status played moderate amount…	Univ Texas, Dept Human Ecol, Austin, TX 78712 USA	Vandewater, EA (reprint author), Univ Texas, Dept Human Ecol, 1 Univ Stn A2700, Austin, TX 78712 USA.	evandewater@mail.utexas.edu			NICHD NIH HHS [R01-HD33474, R01-HD40851-01]		ALHAZZAA HM, 1994, INT J SPORTS MED, V15, P267, DOI 10.1055/s-2007-1021058; ANDERSON DR, 1985, CHILD DEV, V56, P1345, DOI 10.1111/j.1467-8624.1985.tb00202.x; Anderson Daniel R., 1991, RESPONDING SCREEN RE, P199; Brown J. R., 1974, USES MASS COMMUNICAT, P93; Buchowski MS, 1996, INT J OBESITY, V20, P236; Chen J, 2001, J SOC PEDIAT NURSES, V1, P35; DIETZ W, 1991, NUTRITION, V7, P295; DIETZ W, 1991, …	38	232	19.33	235	5	35	ACADEMIC PRESS LTD ELSEVIER SCIENCE LTD	LONDON	24-28 OVAL RD, LONDON NW1 7DX, ENGLAND	0140-1971			J ADOLESCENCE	J. Adolesc.	FEB	2004	27	1					71	85
J	Krebs, P; Prochaska, JO; Rossi, JS				Krebs, Paul; Prochaska, James O.; Rossi, Joseph S.			A meta-analysis of computer-tailored interventions for health behavior change	PREVENTIVE MEDICINE			English	Review	Behavioral research; Exercise; Smoking cessation; Diet therapy; Behavioral medicine; Mammography; Telemedicine	RANDOMIZED CONTROLLED-TRIALS; SMOKING-CESSATION; PHYSICAL-ACTIVITY; CLINICAL-TRIALS; VEGETABLE CONSUMPTION; EFFICACY; MAMMOGRAPHY; STATEMENT; EDUCATION; QUALITY	Objective. Computer-tailored interventions have become increasingly common for facilitating improvement in behaviors related to chronic disease and health promotion. A sufficient number of outcome studies from these interventions are now available to facilitate the quantitative analysis of effect sizes, permitting moderator analyses that were not possible with previous systematic reviews. Method.…	[Krebs, Paul] Mem Sloan Kettering Canc Ctr, Dept Psychiat & Behav Sci, New York, NY 10065 USA; [Prochaska, James O.; Rossi, Joseph S.] Univ Rhode Isl, Canc Prevent Res Ctr, Kingston, RI 02881 USA	Krebs, P (reprint author), Mem Sloan Kettering Canc Ctr, Dept Psychiat & Behav Sci, 1275 York Ave, New York, NY 10065 USA.	krebsp@mskcc.org		Krebs, Paul/0000-0003-3380-1763	National Cancer Institute [T32CA009461-25]	This research was supported by grant T32CA009461-25 from the National Cancer Institute. We thank Syncia Sabain for her assistance with review and coding of articles and Dr. Jamie Ostroff for valuable comments on earlier versions of this manuscript. Preliminary findings were presented as a podium presentation at the Society of Behavioral Medicine Annual Conference, in Montreal, Canada, April 22-25…	Bauman A, 2009, INT J BEHAV NUTR PHY, V6, DOI 10.1186/1479-5868-6-21; Biostat, 2006, COMPR MET; Blanck H. M., 2007, Morbidity and Mortality Weekly Report, V56, P213; Borenstein M, 2009, INTRO METAANALYSIS; Boutron I, 2008, ANN INTERN MED, V148, P295; Breen N, 2007, CANCER, V109, P2405, DOI 10.1002/cncr.22723; Brug J, 1999, PATIENT EDUC COUNS, V36, P145, DOI 10.1016/S0738-3991(98)00131-1; CDC (Cen…	44	222	37	222	10	63	ACADEMIC PRESS INC ELSEVIER SCIENCE	SAN DIEGO	525 B ST, STE 1900, SAN DIEGO, CA 92101-4495 USA	0091-7435			PREV MED	Prev. Med.	SEP-OCT	2010	51	2018-04-03					214	221
J	Hurling, R; Catt, M; Boni, MD; Fairley, BW; Hurst, T; Murray, P; Richardson, A; Sodhi, JS				Hurling, Robert; Catt, Michael; Boni, Marco De; Fairley, Bruce William; Hurst, Tina; Murray, Peter; Richardson, Alannah; Sodhi, Jaspreet Singh			Using internet and mobile phone technology to deliver an automated physical activity program: Randomized controlled trial	JOURNAL OF MEDICAL INTERNET RESEARCH			English	Article	behavior change; health behavior; behavior therapy; obesity prevention; health promotion; exercise; cellular phone; internet; consumer health; informatics; randomized controlled trial	WEIGHT-LOSS PROGRAM; QUALITY-OF-LIFE; ENERGY-EXPENDITURE; TRIAXIAL ACCELEROMETER; BEHAVIOR-CHANGE; EXERCISE; HEALTH; INTERVENTIONS; QUESTIONNAIRE; CHILDREN	Background: The Internet has potential as a medium for health behavior change programs, but no controlled studies have yet evaluated the impact of a fully automated physical activity intervention over several months with real-time objective feedback from a monitor. Objective: The aim was to evaluate the impact of a physical activity program based on the Internet and mobile phone technology provid…	[Hurling, Robert; Catt, Michael; Boni, Marco De; Hurst, Tina; Murray, Peter; Richardson, Alannah] Unilever Corp Res, Colworth MK44 1LQ, Beds, England; [Fairley, Bruce William; Sodhi, Jaspreet Singh] Tessella Support Serv PLC, Abingdon, Oxon, England	Hurling, R (reprint author), Unilever Corp Res, Colworth MK44 1LQ, Beds, England.	bob.hurling@unilever.com					AINSWORTH BE, 1993, MED SCI SPORT EXER, V25, P71, DOI 10.1249/00005768-199301000-00011; AJZEN I, 1991, ORGAN BEHAV HUM DEC, V50, P179, DOI 10.1016/0749-5978(91)90020-T; Atkinson NL, 2002, AM J HEALTH BEHAV, V26, P494; Bassett D. R., 2000, MED SCI SPORTS EXERC, V32; BLAIR SN, 1993, ANN INTERN MED, V119, P702; Bouten CVC, 1997, IEEE T BIO-MED ENG, V44, P136, DOI 10.1109/10.554760; Brown DW, 2003, P…	64	219	24.33	222	12	99	JOURNAL MEDICAL INTERNET RESEARCH	TORONTO	TORONTO GENERAL HOSPITAL, R FRASER ELLIOTT BLDG, 4TH FL, R 4S435, 190 ELIZABETH ST, TORONTO, ON M5G 2C4, CANADA		1438-8871		J MED INTERNET RES	J. Med. Internet Res.		2007	9	2							e7
J	Patrick, K; Raab, F; Adams, MA; Dillon, L; Zabinski, M; Rock, CL; Griswold, WG; Norman, GJ				Patrick, Kevin; Raab, Fred; Adams, Marc A.; Dillon, Lindsay; Zabinski, Marian; Rock, Cheryl L.; Griswold, William G.; Norman, Gregory J.			A Text Message-Based Intervention for Weight Loss: Randomized Controlled Trial	JOURNAL OF MEDICAL INTERNET RESEARCH			English	Article	Mobile phone; obesity; SMS; text message; health behavior	MOBILE PHONE; PHYSICAL-ACTIVITY; LOSS PROGRAM; OVERWEIGHT; INTERNET; OBESITY; BURDEN; HEALTH	Background: To our knowledge, no studies have evaluated whether weight loss can be promoted in overweight adults through the use of an intervention that is largely based on daily SMS (Short Message Service: text) and MMS (Multimedia Message Service: small picture) messages transmitted via mobile phones. Objective: This paper describes the development and evaluation of a text message-based interve…	[Patrick, Kevin; Raab, Fred; Adams, Marc A.; Dillon, Lindsay; Rock, Cheryl L.; Norman, Gregory J.] Univ Calif San Diego, Dept Family & Prevent Med, La Jolla, CA 92093 USA; [Patrick, Kevin; Raab, Fred; Adams, Marc A.; Dillon, Lindsay; Rock, Cheryl L.; Norman, Gregory J.] Univ Calif San Diego, Calif Inst Telecommun & Informat Technol Calit2, La Jolla, CA 92093 USA; [Adams, Marc A.] San Diego State …	Patrick, K (reprint author), Univ Calif San Diego, Dept Family & Prevent Med, 9500 Gilman Dr,DEPT 0811, La Jolla, CA 92093 USA.	kpatrick@ucsd.edu	Adams, Marc/C-3513-2013; Emchi, Karma/Q-1952-2016	Adams, Marc/0000-0001-6310-1472;	National Cancer Institute [R21 CA115615-01Al]; [NCT00415870]	This project was supported by a grant from the National Cancer Institute, R21 CA115615-01Al. Clinical Trial Registration Number: #NCT00415870.	ASHLEY FW, 1974, J CHRON DIS, V27, P103, DOI 10.1016/0021-9681(74)90079-4; Franklin VL, 2006, DIABETIC MED, V23, P1332, DOI 10.1111/j.1464-5491.2006.01989.x; He JA, 2000, HYPERTENSION, V35, P544; Horrigan J., 2008, MOBILE ACCESS DATA I; Hurling R, 2007, J MED INTERNET RES, V9, DOI 10.2196/jmir.9.2.e7; Jeffery RW, 2003, INT J OBESITY, V27, P1584, DOI 10.1038/sj.ijo.0802473; Joo NS, 2007, J TELEMED…	28	217	31	218	7	61	JOURNAL MEDICAL INTERNET RESEARCH	TORONTO	TORONTO GENERAL HOSPITAL, R FRASER ELLIOTT BLDG, 4TH FL, R 4S435, 190 ELIZABETH ST, TORONTO, ON M5G 2C4, CANADA		1438-8871		J MED INTERNET RES	J. Med. Internet Res.	JAN-MAR	2009	11	1							e1
J	Tate, DF; Jackvony, EH; Wing, RR				Tate, Deborah F.; Jackvony, Elizabeth H.; Wing, Rena R.			A randomized trial comparing human e-mail counseling, computer-automated tailored counseling, and no counseling in an Internet weight loss program	ARCHIVES OF INTERNAL MEDICINE			English	Article		PHYSICAL-ACTIVITY; RISK; OVERWEIGHT	Background: Several studies have shown that e-mail counseling improves weight loss achieved in self-directed Internet programs. Computer-tailored feedback offers a population-based alternative to human e-mail counseling. Methods: One hundred ninety-two adults, aged 49.2 +/- 9.8 years, having a body mass index ( calculated as weight in kilograms divided by height in meters squared) of 32.7 +/- 3.5…	Univ N Carolina, Sch Publ Hlth, Dept Hlth Behav & Hlth Educ, Chapel Hill, NC 27599 USA; Univ N Carolina, Sch Publ Hlth, Dept Nutr, Chapel Hill, NC 27599 USA; Univ N Carolina, Sch Med, Dept Nutr, Chapel Hill, NC 27599 USA; Univ N Carolina, Sch Med, Dept Hlth Behav & Hlth Educ, Chapel Hill, NC 27599 USA; Miriam Hosp, Weight Control & Diabet Res Ctr, Providence, RI 02906 USA; Brown Univ, Sch Med, Pr…	Tate, DF (reprint author), Univ N Carolina, Sch Publ Hlth, Dept Hlth Behav & Hlth Educ, 313 Rosenau Hall, Chapel Hill, NC 27599 USA.	dtate@unc.edu					Appel LJ, 2003, JAMA-J AM MED ASSOC, V289, P2083; BLOCK G, 1986, AM J EPIDEMIOL, V124, P453; Ditschuneit HH, 2001, OBES RES, V9, p284S, DOI 10.1038/oby.2001.132; Goulis DG, 2004, INT J OBESITY, V28, P1391, DOI 10.1038/sj.ijo.0802773; Harvey-Berino J, 2004, OBES RES, V12, P320, DOI 10.1038/oby.2004.40; Jakicic JM, 1999, JAMA-J AM MED ASSOC, V282, P1554, DOI 10.1001/jama.282.16.1554; Jeffery RW, 20…	15	215	21.5	216	1	18	AMER MEDICAL ASSOC	CHICAGO	515 N STATE ST, CHICAGO, IL 60610-0946 USA		0003-9926		ARCH INTERN MED	Arch. Intern. Med.	2014-08-01	2006	166	15					1620	1625
J	Vandelanotte, C; Spathonis, KM; Eakin, EG; Owen, N				Vandelanotte, Corneel; Spathonis, Kym M.; Eakin, Elizabeth G.; Owen, Neville			Website-delivered physical activity interventions - A review of the literature	AMERICAN JOURNAL OF PREVENTIVE MEDICINE			English	Review		ACTIVITY MOTIVATIONAL PROGRAM; WEIGHT-LOSS; INFORMATION-TECHNOLOGY; TAILORED INTERVENTIONS; PREVENTIVE MEDICINE; RANDOMIZED-TRIAL; INTERNET SUPPORT; BEHAVIOR-CHANGE; HEALTH; COMPUTER	Background: Evidence-based physical activity interventions that can be delivered to large numbers of adults at an acceptable cost are a public health priority; website-delivered programs have this potential. The purpose of this study was to systematically review the research findings and outcomes of website-delivered physical activity interventions and to identify relationships of intervention at…	Univ Queensland, Canc Prevent Res Ctr, Sch Populat Hlth, Herston, Qld 4006, Australia	Vandelanotte, C (reprint author), Univ Queensland, Canc Prevent Res Ctr, Sch Populat Hlth, Level 3,Publ Hlth Bldg,Herston Rd, Herston, Qld 4006, Australia.	c.vandelanotte@uq.edu.au	Eakin, Elizabeth/F-7918-2010; Owen, Neville/F-8329-2010; Owen, Neville/K-5986-2012	Eakin, Elizabeth/0000-0002-8835-9995; Vandelanotte, Corneel/0000-0002-4445-8094; Owen, Neville/0000-0003-2784-4820			AJZEN I, 1991, ORGAN BEHAV HUM DEC, V50, P179, DOI 10.1016/0749-5978(91)90020-T; Bandura A., 1986, SOCIAL FDN THOUGHT A; Bauman A, 2003, AUST NZ J PUBL HEAL, V27, P76, DOI 10.1111/j.1467-842X.2003.tb00384.x; Bautista-Castano I, 2004, EUR J EPIDEMIOL, V19, P617; Brug J, 2005, EUR J CLIN NUTR, V59, pS130, DOI 10.1038/sj.ejcn.1602186; Campbell MK, 2002, PREV MED, V34, P313, DOI 10.1006/pmed.2001.098…	58	210	23.33	211	5	31	ELSEVIER SCIENCE INC	NEW YORK	360 PARK AVE SOUTH, NEW YORK, NY 10010-1710 USA		0749-3797		AM J PREV MED	Am. J. Prev. Med.	JUL	2007	33	1					54	64
J	Van den Bulck, J				Van den Bulck, J			Television viewing, computer game playing, and Internet use and self-reported time to bed and time out of bed in secondary-school children	SLEEP			English	Article		SLEEP HABITS; ADOLESCENTS; BEHAVIOR	Objective: To investigate the relationship between the presence of a television set, a gaming computer, and/or an Internet connection in the room of adolescents and television viewing, computer game playing, and Internet use on the one hand, and time to bed, time up, time spent in bed, and overall tiredness in first- and fourth-year secondary-school children on the other hand. Methods: A random s…	Katholieke Univ Leuven, Louvain, Belgium	Van den Bulck, J (reprint author), Katholieke Univ Leuven, Louvain, Belgium.	jan.vandenbulck@soc.kuleuven.ac.be	Van den Bulck, Jan/F-8770-2010	Van den Bulck, Jan/0000-0003-0885-0854			Akerstedt T, 2001, J SLEEP RES, V10, P105, DOI 10.1046/j.1365-2869.2001.00248.x; CARSKADON MA, 1976, AM J PSYCHIAT, V133, P1382; DESMOND RJ, 1985, HUMAN COMMUNICATION, V11, P495; Gunter B, 1997, CHILDREN TELEVISION; KUBEY RW, 1986, J COMMUN, V36, P108, DOI 10.1111/j.1460-2466.1986.tb01441.x; Laberge L, 2001, J SLEEP RES, V10, P59, DOI 10.1046/j.1365-2869.2001.00242.x; McQuail Denis, 1972, SOCIOLO…	18	207	17.25	211	5	70	AMER ACADEMY SLEEP MEDICINE	WESTCHESTER	ONE WESTBROOK CORPORATE CENTER STE 920, WESTCHESTER, IL 60154 USA	0161-8105			SLEEP	Sleep	2001-02-01	2004	27	1					101	104
J	McKay, HG; King, D; Eakin, EG; Seeley, JR; Glasgow, RE				McKay, HG; King, D; Eakin, EG; Seeley, JR; Glasgow, RE			The diabetes network Internet-based physical activity intervention - A randomized pilot study	DIABETES CARE			English	Article		INTERACTIVE HEALTH COMMUNICATION; SELF-MANAGEMENT; EDUCATION; SUPPORT; CARE; MEDICINE; DISEASE; IMPACT; AGE	OBJECTIVE - Because of other competing priorities, physical activity (PA) is seldom addressed in a consistent way in either primary care or diabetes education. This 8-week pilot study evaluated the short-term benefits of an Internet-based supplement to usual care that focused on providing support for sedentary patients with type 2 diabetes to increase their PA levels. RESEARCH DESIGN AND METHODS …	Oregon Res Inst, Eugene, OR 97403 USA; Queensland Univ Technol, Brisbane, Qld, Australia; AMC Canc Res Ctr, Denver, CO USA	McKay, HG (reprint author), Oregon Res Inst, 1715 Franklin Blvd, Eugene, OR 97403 USA.		Eakin, Elizabeth/F-7918-2010	Eakin, Elizabeth/0000-0002-8835-9995	NIDDK NIH HHS [DK-51581]		*CDCP, 1994, 1994 BEH RISK FACT S; Craft L. L., 1998, Medicine and Science in Sports and Exercise, V30, pS117; Eng TR, 1999, AM J PREV MED, V16, P10, DOI 10.1016/S0749-3797(98)00107-X; Feil EG, 2000, DIABETES EDUCATOR, V26, P806; Glasgow RE, 2000, J BEHAV MED, V23, P559, DOI 10.1023/A:1005507603901; Glasgow RE, 1999, DIABETES EDUCATOR, V25, P74, DOI 10.1177/014572179902500625; Glasgow RE, 1999, J…	29	199	13.27	202	2	19	AMER DIABETES ASSOC	ALEXANDRIA	1660 DUKE ST, ALEXANDRIA, VA 22314 USA		0149-5992		DIABETES CARE	Diabetes Care	AUG	2001	24	8					1328	1334
J	Biddiss, E; Irwin, J				Biddiss, Elaine; Irwin, Jennifer			Active Video Games to Promote Physical Activity in Children and Youth A Systematic Review	ARCHIVES OF PEDIATRICS & ADOLESCENT MEDICINE			English	Review		SEDENTARY SCREEN TIME; ENERGY-EXPENDITURE; UPPER EXTREMITY; OVERWEIGHT CHILDREN; CONTROLLED-TRIALS; VIRTUAL-REALITY; COMPUTER GAMES; CEREBRAL-PALSY; ACUTE WIIITIS; YOUNG-PEOPLE	Objectives: To systematically review levels of metabolic expenditure and changes in activity patterns associated with active video game (AVG) play in children and to provide directions for future research efforts. Data Sources: A review of the English-language literature ( January 1, 1998, to January 1, 2010) via ISI Web of Knowledge, PubMed, and Scholars Portal using the following keywords: vide…	[Biddiss, Elaine] Univ Toronto, Bloorview Res Inst, Toronto, ON M4G 1R8, Canada; [Irwin, Jennifer] Univ Toronto, Inst Biomat & Biomed Engn, Toronto, ON M4G 1R8, Canada	Biddiss, E (reprint author), Univ Toronto, Bloorview Res Inst, 150 Kilgour Rd, Toronto, ON M4G 1R8, Canada.	elaine.biddiss@utoronto.ca			Natural Sciences and Research Council of Canada; Canadian Institutes of Health Research; Bloor-view Kids Foundation	This study was supported by the Natural Sciences and Research Council of Canada, by the Canadian Institutes of Health Research, and by the Bloor-view Kids Foundation.	Baquet G, 2003, SPORTS MED, V33, P1127, DOI 10.2165/00007256-200333150-00004; Baranowski T, 2008, AM J PREV MED, V34, P74, DOI 10.1016/j.amepre.2007.09.027; Bar-Or O., 1983, PEDIAT SPORTS MED PR; Bauman Adrian, 2005, Int J Behav Nutr Phys Act, V2, P10, DOI 10.1186/1479-5868-2-10; Bonis J, 2007, NEW ENGL J MED, V356, P2431, DOI 10.1056/NEJMc070670; Borja R., 2006, ED WEEK, V25, P1; BORRA ST, 1995,…	71	176	29.33	178	14	76	AMER MEDICAL ASSOC	CHICAGO	515 N STATE ST, CHICAGO, IL 60610-0946 USA	1072-4710			ARCH PEDIAT ADOL MED	Arch. Pediatr. Adolesc. Med.	JUL	2010	164	7					664	672
J	Oenema, A; Brug, J; Lechner, L				Oenema, A; Brug, J; Lechner, L			Web-based tailored nutrition education: results of a randomized controlled trial	HEALTH EDUCATION RESEARCH			English	Article		REDUCING RISK-FACTORS; DIETARY-FAT INTAKE; PSYCHOSOCIAL FACTORS; SMOKING CESSATION; EATING DISORDERS; FEEDBACK; CONSUMPTION; IMPACT; HEALTH; INTERVENTION	There is ample evidence that printed, computer-tailored nutrition education is a more effective tool for motivating people to change to healthier diets than general nutrition education. New technology is now providing more advanced ways of delivering tailored messages, e.g. via the World Wide Web (WWW). Before disseminating a tailored intervention via the web, it is important to investigate the p…	Maastricht Univ, Dept Hlth Educ & Promot, NL-6200 MD Maastricht, Netherlands; Open Univ, Dept Psychol, NL-6401 DL Heerlen, Netherlands	Oenema, A (reprint author), Maastricht Univ, Dept Hlth Educ & Promot, POB 616, NL-6200 MD Maastricht, Netherlands.		Oenema, Anke/D-7709-2017	Oenema, Anke/0000-0002-4350-5821			Beer-Borst S, 2000, EUR J CLIN NUTR, V54, P253, DOI 10.1038/sj.ejcn.1600934; Brug J, 1997, PSYCHOL HEALTH, V12, P719, DOI 10.1080/08870449708407417; Brug J, 1998, HEALTH EDUC BEHAV, V25, P517, DOI 10.1177/109019819802500409; BRUG J, 1994, J NUTR EDUC, V26, P218; Brug J, 2000, APPETITE, V34, P285, DOI 10.1006/appe.2000.0322; Brug J, 1999, PATIENT EDUC COUNS, V36, P145, DOI 10.1016/S0738-3991(98)00…	28	172	11.47	176	1	18	OXFORD UNIV PRESS	OXFORD	GREAT CLARENDON ST, OXFORD OX2 6DP, ENGLAND		0268-1153		HEALTH EDUC RES	Health Educ. Res.	DEC	2001	16	6					647	660
J	Eakin, EG; Lawler, SP; Vandelanotte, C; Owen, N				Eakin, Elizabeth G.; Lawler, Sheleigh P.; Vandelanotte, Corneel; Owen, Neville			Telephone interventions for physical activity and dietary behavior change - A systematic review	AMERICAN JOURNAL OF PREVENTIVE MEDICINE			English	Review		PRIMARY-CARE PATIENTS; OLDER-ADULTS; RANDOMIZED-TRIAL; GENERAL-PRACTICE; HEALTH BEHAVIOR; COMMUNITY; CANCER; WOMEN; COMPUTER; EFFICACY	Background: Given the epidemic of lifestyle-related chronic diseases, building the evidence base for physical activity and dietary behavior change interventions with a wide population reach is of critical importance. For this purpose, telephone counseling interventions have considerable potential. Purpose: To systematically review the literature on interventions for physical activity and dietary …	Univ Queensland, Canc Prevent Res Ctr, Sch Populat Hlth, Herston, Qld 4006, Australia	Eakin, EG (reprint author), Univ Queensland, Canc Prevent Res Ctr, Sch Populat Hlth, Hersotn Rd, Herston, Qld 4006, Australia.	e.eakin@sph.uq.edu.au	Eakin, Elizabeth/F-7918-2010; Owen, Neville/F-8329-2010; Lawler, Sheleigh/G-3911-2010; Owen, Neville/K-5986-2012	Eakin, Elizabeth/0000-0002-8835-9995; Vandelanotte, Corneel/0000-0002-4445-8094; Lawler, Sheleigh/0000-0002-5771-0551; Owen, Neville/0000-0003-2784-4820			Australian Institute of Health and Welfare (AIHW), 2003, ACT AUSTR SURV GUID; Albright CL, 2005, ANN BEHAV MED, V30, P191, DOI 10.1207/s15324796abm3003_3; Allison MJ, 2004, WESTERN J NURS RES, V26, P31, DOI 10.1177/0193945903259350; Ball K, 2005, J SCI MED SPORT, V8, P134, DOI 10.1016/S1440-2440(05)80004-0; Burke LE, 2005, PATIENT EDUC COUNS, V57, P134, DOI 10.1016/j.pec.2004.05.007; Castro CM, 2…	51	166	18.44	166	2	15	ELSEVIER SCIENCE INC	NEW YORK	360 PARK AVE SOUTH, NEW YORK, NY 10010-1710 USA	0749-3797			AM J PREV MED	Am. J. Prev. Med.	MAY	2007	32	5					419	434
J	van den Berg, MH; Schoones, JW; Vlieland, TPMV				van den Berg, Marleen H.; Schoones, Johannes W.; Vlieland, Theodora P. M. Vliet			Internet-based physical activity interventions: A systematic review of the literature	JOURNAL OF MEDICAL INTERNET RESEARCH			English	Review	physical activity; exercise; Internet; behaviour change; systematic review; consumer health informatics	CORONARY-HEART-DISEASE; RHEUMATOID-ARTHRITIS; ACTIVITY PROMOTION; METHOD GUIDELINES; RANDOMIZED-TRIAL; WEIGHT-LOSS; ADULTS; HEALTH; PROGRAM; TECHNOLOGY	Background: Nowadays people are extensively encouraged to become more physically active. The Internet has been brought forward as an effective tool to change physical activity behavior. However, little is known about the evidence regarding such Internet-based interventions. Objective: The aim of the study was to systematically a assess the methodological quality and the effectiveness of intervent…	[van den Berg, Marleen H.; Vlieland, Theodora P. M. Vliet] Leiden Univ, Ctr Med, Dept Rheumatol C1 R, NL-2300 RC Leiden, Netherlands; [Schoones, Johannes W.] Leiden Univ, Med Ctr, Walaeus Lib, Leiden, Netherlands	van den Berg, MH (reprint author), Leiden Univ, Ctr Med, Dept Rheumatol C1 R, POB 9600, NL-2300 RC Leiden, Netherlands.	mhvandenberg@lumc.nl	Schoones, Johannes Wilhelmus/B-2837-2008	Schoones, Johannes Wilhelmus/0000-0003-1120-4781			Adams J, 2005, HEALTH EDUC RES, V20, P237, DOI 10.1093/her/cyg105; BERLIN JA, 1990, AM J EPIDEMIOL, V132, P612; Bock BC, 2001, ANN BEHAV MED, V23, P79, DOI 10.1207/S15324796ABM2302_2; Bravo G, 1996, J AM GERIATR SOC, V44, P756; CASPERSEN CJ, 1985, PUBLIC HEALTH REP, V100, P126; Center for Disease Control and Prevention, 2001, MMWR-MORBID MORTAL W, V50, P166; Conn VS, 2003, J AM GERIATR SOC, V51, …	51	163	18.11	163	2	54	JOURNAL MEDICAL INTERNET RESEARCH	TORONTO	TORONTO GENERAL HOSPITAL, R FRASER ELLIOTT BLDG, 4TH FL, R 4S435, 190 ELIZABETH ST, TORONTO, ON M5G 2C4, CANADA		1438-8871		J MED INTERNET RES	J. Med. Internet Res.		2007	9	3							e26
J	Neve, M; Morgan, PJ; Jones, PR; Collins, CE				Neve, M.; Morgan, P. J.; Jones, P. R.; Collins, C. E.			Effectiveness of web-based interventions in achieving weight loss and weight loss maintenance in overweight and obese adults: a systematic review with meta-analysis	OBESITY REVIEWS			English	Article	Internet; obesity; web; weight loss	RANDOMIZED CONTROLLED-TRIAL; PHYSICAL-ACTIVITY; LOSS PROGRAM; BEHAVIORAL INTERVENTION; INTERNET SUPPORT; TECHNOLOGY; STRATEGIES; RISK	P>The objectives of this systematic review are to evaluate the effectiveness of web-based interventions on weight loss and maintenance and identify which components of web-based interventions are associated with greater weight change and low attrition rates. A literature search from 1995 to April 2008 was conducted. Studies were eligible for inclusion if: participants were aged >= 18 years with a…	[Neve, M.; Collins, C. E.] Univ Newcastle, Fac Hlth, Sch Hlth Sci, Newcastle, NSW 2308, Australia; [Morgan, P. J.] Univ Newcastle, Fac Educ & Arts, Sch Educ, Newcastle, NSW 2308, Australia; [Jones, P. R.] SP Hlth Co Pty Ltd, Sydney, NSW, Australia	Neve, M (reprint author), Univ Newcastle, Sch Hlth Sci HA12, Univ Dr, Callaghan, NSW 2308, Australia.	Melinda.neve@newcastle.edu.au	Morgan, Philip/G-7072-2013; Kattelmann, Kendra/E-8225-2013; Hutchesson, Melinda/G-7737-2013	Morgan, Philip/0000-0002-5632-8529; Hutchesson, Melinda/0000-0002-1851-0661; McCoy, Penelope/0000-0002-5135-0719			Altman DG, 2001, ANN INTERN MED, V134, P663; Carr LJ, 2008, PREV MED, V46, P431, DOI 10.1016/j.ypmed.2007.12.005; Cussler EC, 2008, OBESITY, V16, P1052, DOI 10.1038/oby.2008.19; Gold BC, 2007, OBESITY, V15, P155, DOI 10.1038/oby.2007.520; Harvey-Berino J, 2002, INT J OBESITY, V26, P1254, DOI 10.1038/sj.ijo.0802051; Harvey-Berino J, 2004, OBES RES, V12, P320, DOI 10.1038/oby.2004.40; Harvey-Berino…	29	158	26.33	160	3	40	WILEY-BLACKWELL PUBLISHING, INC	MALDEN	COMMERCE PLACE, 350 MAIN ST, MALDEN 02148, MA USA		1467-7881		OBES REV	Obes. Rev.	APR	2010	11	4					306	321
J	Ritterband, LM; Thorndike, FP; Cox, DJ; Kovatchev, BP; Gonder-Frederick, LA				Ritterband, Lee M.; Thorndike, Frances P.; Cox, Daniel J.; Kovatchev, Boris P.; Gonder-Frederick, Linda A.			A Behavior Change Model for Internet Interventions	ANNALS OF BEHAVIORAL MEDICINE			English	Article	Internet interventions; eHealth; Online treatment; Behavior change; Behavior change model; Scientific framework	RANDOMIZED CONTROLLED-TRIAL; PEDIATRIC ENCOPRESIS; RISK-FACTORS; COMPUTER; INSOMNIA; THERAPY; EFFICACY; PROGRAM; HEALTH; INFORMATION	The Internet has become a major component to health care and has important implications for the future of the health care system. One of the most notable aspects of the Web is its ability to provide efficient, interactive, and tailored content to the user. Given the wide reach and extensive capabilities of the Internet, researchers in behavioral medicine have been using it to develop and deliver …	[Ritterband, Lee M.; Cox, Daniel J.; Gonder-Frederick, Linda A.] Univ Virginia Hlth Syst, Dept Psychiat & Neurobehav Sci, Ctr Behav Med Res, Charlottesville, VA 22908 USA	Ritterband, LM (reprint author), Univ Virginia Hlth Syst, Dept Psychiat & Neurobehav Sci, Ctr Behav Med Res, POB 801075, Charlottesville, VA 22908 USA.	LEER@virginia.edu	Ritterband, Lee/G-7810-2011	Ritterband, Lee/0000-0001-7624-5213	NICHD NIH HHS [R01HD028160, R01 HD028160, R01 HD028160-16]; NIMH NIH HHS [R34 MH070805, R34 MH070805-03, R34MH70805]		Andersson G, 2003, HEADACHE, V43, P353, DOI 10.1046/j.1526-4610.2003.03070.x; BANDURA A, 1986, SOCIAL FDN THOUGHT A; Barak Azy, 2008, Journal of Technology in Human Services, V26, P109, DOI 10.1080/15228830802094429; Barak A, 2009, ANN BEHAV MED, V38, P4, DOI 10.1007/s12160-009-9130-7; Beck Robert C., 1990, MOTIVATION THEORIES; BIENER L, 1989, AM J PUBLIC HEALTH, V79, P192, DOI 10.2105/AJPH.79.2.…	59	156	22.29	157	6	32	SPRINGER	NEW YORK	233 SPRING ST, NEW YORK, NY 10013 USA		0883-6612		ANN BEHAV MED	Ann. Behav. Med.	AUG	2009	38	1					18	27
J	Brouwer, W; Kroeze, W; Crutzen, R; de Nooijer, J; de Vries, NK; Brug, J; Oenema, A				Brouwer, Wendy; Kroeze, Willemieke; Crutzen, Rik; de Nooijer, Jascha; de Vries, Nanne K.; Brug, Johannes; Oenema, Anke			Which Intervention Characteristics are Related to More Exposure to Internet-Delivered Healthy Lifestyle Promotion Interventions? A Systematic Review	JOURNAL OF MEDICAL INTERNET RESEARCH			English	Review	Systematic review; Internet; Internet intervention; exposure; behavior change	RANDOMIZED CONTROLLED-TRIAL; SMOKING-CESSATION PROGRAM; PHYSICAL-ACTIVITY INTERVENTION; WEIGHT-LOSS PROGRAM; EXCESSIVE ALCOHOL-CONSUMPTION; WEB-BASED INTERVENTION; BEHAVIOR-CHANGE; NUTRITION EDUCATION; MEDITERRANEAN DIET; COMPUTER	Background: The Internet has become a popular medium for the delivery of tailored healthy lifestyle promoting interventions. The actual reach of Internet-delivered interventions seems, however, lower than expected, and attrition from interventions is generally high. Characteristics of an intervention, such as personally tailored feedback and goal setting, are thought to be among the important fac…	[Brouwer, Wendy; Oenema, Anke] Univ Med Ctr Rotterdam, Erasmus MC, Dept Publ Hlth, NL-3000 CA Rotterdam, Netherlands; [Kroeze, Willemieke] Vrije Univ Amsterdam, Dept Hlth Sci, Amsterdam, Netherlands; [Kroeze, Willemieke] Vrije Univ Amsterdam, EMGO Inst Hlth & Care Res, Amsterdam, Netherlands; [Crutzen, Rik; de Nooijer, Jascha; de Vries, Nanne K.] Maastricht Univ, Dept Hlth Promot, Maastricht, Net…	Brouwer, W (reprint author), Univ Med Ctr Rotterdam, Erasmus MC, Dept Publ Hlth, POB 2040, NL-3000 CA Rotterdam, Netherlands.	wendybrouwer73@gmail.com	Oenema, Anke/D-7709-2017	Oenema, Anke/0000-0002-4350-5821			Abraham C, 2008, HEALTH PSYCHOL, V27, P379, DOI 10.1037/0278-6133.27.3.379; Balmford J, 2008, J MED INTERNET RES, V10, DOI 10.2196/jmir.1016; Bandura A., 1986, SOCIAL FDN THOUGHT A; Brendryen H, 2008, ADDICTION, V103, P478, DOI 10.1111/j.1360-0443.2007.02119.x; Brendryen H, 2008, J MED INTERNET RES, V10, DOI 10.2196/jmir.1005; Brouwer W., 2009, Health Education, V109, P460, DOI 10.1108/0965428091…	103	154	30.8	154	12	59	JOURNAL MEDICAL INTERNET RESEARCH	TORONTO	TORONTO GENERAL HOSPITAL, R FRASER ELLIOTT BLDG, 4TH FL, R 4S435, 190 ELIZABETH ST, TORONTO, ON M5G 2C4, CANADA		1438-8871		J MED INTERNET RES	J. Med. Internet Res.	JAN-MAR	2011	13	1					23	41	e2
J	Harvey-Berino, J; Pintauro, S; Buzzell, P; Gold, EC				Harvey-Berino, J; Pintauro, S; Buzzell, P; Gold, EC			Effect of Internet support on the long-term maintenance of weight loss	OBESITY RESEARCH			English	Article	Internet; obesity treatment; weight loss; interactive television	HEALTH INFORMATION; OBESITY TREATMENT; SOCIAL SUPPORT; FOLLOW-UP; FAMILY; TECHNOLOGY; MANAGEMENT; EDUCATION; BEHAVIOR; ALLIANCE	Objective: To investigate the efficacy of an Internet weight maintenance program. Research Methods and Procedures: Two hundred fifty-five healthy overweight and obese adults (mean +/- SD BMI, 31.8 +/- 4.1 kg/m(2)) men (18%; mean +/- SD age, 45.8 +/- 8.9 yrs) participated in a 6-month behavioral weight control program conducted over interactive television. Treatment was followed by a 12-month weig…	Univ Vermont, Dept Nutr & Food Sci, Burlington, VT 05405 USA	Harvey-Berino, J (reprint author), Univ Vermont, Dept Nutr & Food Sci, 304 Terrill Hall, Burlington, VT 05405 USA.	Jean.Harvey-Berino@avm.edu			NIDDK NIH HHS [DK56746]		Berland GK, 2001, JAMA-J AM MED ASSOC, V285, P2612, DOI 10.1001/jama.285.20.2612; Bessell Tracey L, 2002, Health Expect, V5, P28, DOI 10.1046/j.1369-6513.2002.00156.x; BLOCK G, 1986, AM J EPIDEMIOL, V124, P453; Boutelle KN, 1998, OBES RES, V6, P219; BURNETT KF, 1985, J CONSULT CLIN PSYCH, V53, P698, DOI 10.1037//0022-006X.53.5.698; Cline RJW, 2001, HEALTH EDUC RES, V16, P671, DOI 10.1093/her/16.6…	40	150	12.5	151	6	21	NORTH AMER ASSOC STUDY OBESITY	SILVER SPRING	8630 FENTON ST, SUITE 918, SILVER SPRING, MD 20910 USA		1071-7323		OBES RES	Obes. Res.	FEB	2004	12	2					320	329
J	Napolitano, MA; Fotheringham, M; Tate, D; Sciamanna, C; Leslie, E; Owen, N; Bauman, A; Marcus, B				Napolitano, MA; Fotheringham, M; Tate, D; Sciamanna, C; Leslie, E; Owen, N; Bauman, A; Marcus, B			Evaluation of an Internet-based physical activity intervention: A preliminary investigation	ANNALS OF BEHAVIORAL MEDICINE			English	Article		INTERACTIVE HEALTH COMMUNICATION; PUBLIC-HEALTH; BEHAVIOR-CHANGE; HEART-DISEASE; EXERCISE; INFORMATION; PREVENTION; MORTALITY; EFFICACY; MEDICINE	The Internet has the potential for delivering innovative, interactive physical activity (PA) interventions to large numbers of people. This study was designed to test the efficacy. of ant Internet intervention that consisted of a Web site plus 12 weekly e-mail tip sheets, compared with a waiting list control group. The Internet intervention was theory based and emphasized clear, graphical present…	Brown Med Sch, Ctr Behav, Providence, RI 02903 USA; Brown Med Sch, Ctr Prevent Med, Providence, RI 02903 USA; Miriam Hosp, Providence, RI USA; Deakin Univ, Sch Hlth Sci, Geelong, Vic 3217, Australia; Univ Queensland, Ctr Hlth Promot & Canc Prevent Res, St Lucia, Qld 4067, Australia; Univ Queensland, Sch Populat Hlth, St Lucia, Qld 4067, Australia; Univ New S Wales, Kensington, NSW 2033, Australia	Napolitano, MA (reprint author), Brown Med Sch, Ctr Behav, 1 Hoppin St,Suite 500, Providence, RI 02903 USA.		Owen, Neville/F-8329-2010; Owen, Neville/K-5986-2012	Owen, Neville/0000-0003-2784-4820; Leslie, Eva/0000-0002-8498-9391	NHLBI NIH HHS [HL64342]		American College of Sports Medicine, 2000, ACSMS GUID EX TEST P; Berland GK, 2001, JAMA-J AM MED ASSOC, V285, P2612, DOI 10.1001/jama.285.20.2612; BLAIR SN, 1985, AM J EPIDEMIOL, V122, P794; Center for Disease Control and Prevention, 2001, MMWR-MORBID MORTAL W, V50, P166; Dunn AL, 1998, AM J PREV MED, V15, P398, DOI 10.1016/S0749-3797(98)00084-1; FOTHERINGHAM MF, 2001, INTERACTIVE HLTH COM; Fothe…	35	149	11.46	150	2	31	LAWRENCE ERLBAUM ASSOC INC	MAHWAH	10 INDUSTRIAL AVE, MAHWAH, NJ 07430-2262 USA		0883-6612		ANN BEHAV MED	Ann. Behav. Med.	SPR	2003	25	2					92	99
J	Womble, LG; Wadden, TA; McGuckin, BG; Sargent, SL; Rothman, RA; Krauthamer-Ewing, ES				Womble, LG; Wadden, TA; McGuckin, BG; Sargent, SL; Rothman, RA; Krauthamer-Ewing, ES			A randomized controlled trial of a commercial Internet weight loss program	OBESITY RESEARCH			English	Article	weight management; lifestyle modification; behavior therapy; e-mail counseling; Internet diets	BEHAVIORAL TREATMENT; EATING INVENTORY; OBESITY; MAINTENANCE; THERAPY; TECHNOLOGY; TELEVISION; SCORES; ADULTS; WOMEN	Objective: To assess, in a 1-year randomized controlled trial, the efficacy of eDiets.com (a commercial Internet weight loss program) in improving weight, cardiovascular health, and quality of life. Research Methods and Procedures: Participants were 47 women with a mean age of 43.7 +/- 10.2 (SD) years and a mean BMI of 33.5 +/- 3.1 kg/m(2). They were randomly assigned to either: 1) eDiets.com, a …	Univ Penn, Sch Med, Dept Psychiat, Weight & Eating Disorders Program, Philadelphia, PA 19104 USA	Womble, LG (reprint author), Univ Penn, Sch Med, Dept Psychiat, Weight & Eating Disorders Program, 3535 Market St,Suite 3029, Philadelphia, PA 19104 USA.	womble@mail.med.upenn.edu			NIDDK NIH HHS [K24-DK-065,018]		Beck AT, 1987, MANUAL BECK DEPRESSI; Berkowitz RI, 2003, JAMA-J AM MED ASSOC, V289, P1805, DOI 10.1001/jama.289.14.1805; Brownell KD, 2000, LEARN PROGRAM WEIGHT; Brownell K. D., 1990, WEIGHT MAINTENANCE S; CLARK MM, 1994, INT J EAT DISORDER, V15, P401; *FED TRAD COMM, 1997, COMM WEIGHT LOSS PRO; Flegal KM, 2002, JAMA-J AM MED ASSOC, V288, P1723, DOI 10.1001/jama.288.14.1723; Foster GD, 1998, INT …	28	143	11.92	144	3	16	NORTH AMER ASSOC STUDY OBESITY	SILVER SPRING	8630 FENTON ST, SUITE 918, SILVER SPRING, MD 20910 USA		1071-7323		OBES RES	Obes. Res.	JUN	2004	12	6					1011	1018
J	Baranowski, T; Baranowski, J; Cullen, KW; Marsh, T; Islam, N; Zakeri, I; Honess-Morreale, L; DeMoor, C				Baranowski, T; Baranowski, J; Cullen, KW; Marsh, T; Islam, N; Zakeri, I; Honess-Morreale, L; DeMoor, C			Squire's quest! Dietary outcome evaluation of a multimedia game	AMERICAN JOURNAL OF PREVENTIVE MEDICINE			English	Article		PHYSICAL-ACTIVITY; VEGETABLE INTAKE; CHILDRENS FRUIT; GIMME-5 FRUIT; HEALTH; FOOD; INTERVENTION; COMPUTER; LIFE; RISK	Background: Fruit, juice, and vegetable (FJV) consumption among children is low. Innovative programs are needed to enable children to increase FJV intake. Psychoeducational multimedia permits the delivery of interventions as designed and capitalizes on known behavior change principles. Design: Elementary school was the unit of recruitment, assignment, and analysis. Twenty-six elementary schools w…	Baylor Coll Med, Dept Pediat, Childrens Nutr Res Ctr, Houston, TX 77030 USA; Univ Texas, MD Anderson Canc Ctr, Dept Behav Sci, Houston, TX 77030 USA	Baranowski, T (reprint author), Baylor Coll Med, Dept Pediat, Childrens Nutr Res Ctr, 1100 Bates St,Room 2038, Houston, TX 77030 USA.				NCI NIH HHS [R01 CA-75614]		Anderson ES, 2001, ANN BEHAV MED, V23, P88, DOI 10.1207/S15324796ABM2302_3; Baranowski T, 1998, AM J PREV MED, V15, P266, DOI 10.1016/S0749-3797(98)00080-4; Baranowski T, 2002, J AM DIET ASSOC, V102, P380, DOI 10.1016/S0002-8223(02)90088-X; Baranowski T, 2000, HEALTH EDUC BEHAV, V27, P96, DOI 10.1177/109019810002700109; Baranowski T, 1997, J NUTR EDUC, V29, P321, DOI 10.1016/S0022-3182(97)70246-2…	42	139	10.69	141	3	29	ELSEVIER SCIENCE INC	NEW YORK	360 PARK AVE SOUTH, NEW YORK, NY 10010-1710 USA	0749-3797			AM J PREV MED	Am. J. Prev. Med.	JAN	2003	24	1					52	61	PII S0749-3797(02)00570-6
J	Marshall, AL; Leslie, ER; Bauman, AE; Marcus, BH; Owen, N				Marshall, AL; Leslie, ER; Bauman, AE; Marcus, BH; Owen, N			Print versus website physical activity programs - A randomized trial	AMERICAN JOURNAL OF PREVENTIVE MEDICINE			English	Article		ACTIVITY INTERVENTION; AUSTRALIAN ADULTS; BASE-LINE; TELEPHONE; HEALTH; TECHNOLOGY; WORKPLACE; EXERCISE; MEDICINE; PROJECT	Background: Mediated physical activity interventions can reach large numbers of people at low cost. Programs delivered through the mail that target the stage of motivational readiness have been shown to increase activity. Communication technology (websites and e-mail) might provide a means for delivering similar programs. Methods: Randomized trial conducted between August and October 2001. Partic…	Univ Queensland, Sch Human Movement Studies, St Lucia, Qld 4071, Australia; Univ Queensland, Canc Prevent Res Ctr, Sch Populat Hlth, St Lucia, Qld 4071, Australia; Univ New S Wales, Sch Community Med, Ctr Phys Activ & Hlth, Sydney, NSW, Australia; Brown Univ, Sch Med, Ctr Behav Med, Providence, RI 02912 USA; Miriam Hosp, Providence, RI 02906 USA; Brown Univ, Sch Med, Ctr Prevent Med, Providence, …	Marshall, AL (reprint author), Univ Queensland, Sch Human Movement Studies, St Lucia, Qld 4071, Australia.		Owen, Neville/F-8329-2010; Marshall, Alison/A-6693-2011; Owen, Neville/K-5986-2012	Owen, Neville/0000-0003-2784-4820; Leslie, Eva/0000-0002-8498-9391	NHLBI NIH HHS [HL 64342]		Armstrong T, 2000, PHYSICAL ACTIVITY PA; *AUSTR BUR STAT, 2002, 81290 AUSTR BUR STAT; Bauman A, 2003, AUST NZ J PUBL HEAL, V27, P76, DOI 10.1111/j.1467-842X.2003.tb00384.x; BAUMAN A, 1987, COMMUNITY HEALTH ST, V11, P190; Booth ML, 1996, INT J EPIDEMIOL, V25, P153, DOI 10.1093/ije/25.1.153; Booth ML, 1996, RES Q EXERCISE SPORT, V67, P221; Brown WJ, 2000, AUST NZ J PUBL HEAL, V24, P520, DOI 10.1111…	33	120	9.23	120	1	12	ELSEVIER SCIENCE INC	NEW YORK	360 PARK AVE SOUTH, NEW YORK, NY 10010-1710 USA		0749-3797		AM J PREV MED	Am. J. Prev. Med.	AUG	2003	25	2					88	94
J	Glasgow, RE; Bull, SS; Piette, JD; Steiner, JF				Glasgow, RE; Bull, SS; Piette, JD; Steiner, JF			Interactive behavior change technology a partial solution to the competing demands of primary care	AMERICAN JOURNAL OF PREVENTIVE MEDICINE			English	Article		RANDOMIZED-TRIAL; HEALTH LITERACY; TAILORED MESSAGES; PHYSICAL-ACTIVITY; AUTOMATED CALLS; SELF-MANAGEMENT; FAMILY-PRACTICE; WEIGHT-LOSS; E-MAIL; INTERVENTIONS	Background: Primary care practices are faced with the challenge of having too much to do in too little time. As a result, behavioral counseling is often overlooked, especially for patients with multiple health behaviors in need of change. Methods: This paper describes recent examples of the application of interactive behavior change technologies (IBCTs) to deliver health behavior change counselin…	Kaiser Permanente, Climat Res Unit, Denver, CO 81240 USA; Univ Colorado, Hlth Sci Ctr, Colorado Hlth Outcomes, Denver, CO USA; VA Ctr Practice Management & Outcomes Res, Dept Internal Med, Ann Arbor, MI USA; Univ Michigan, Ann Arbor, MI 48109 USA	Glasgow, RE (reprint author), Kaiser Permanente, Climat Res Unit, 335 Rd Runner Lane, Denver, CO 81240 USA.	russg@ris.net					Babor TF, 2004, AM J PREV MED, V27, P42, DOI 10.1016/j.amepre.2004.04.018; Barrera M, 2002, AM J COMMUN PSYCHOL, V30, P637, DOI 10.1023/A:1016369114780; Bayliss Elizabeth A, 2003, Ann Fam Med, V1, P15, DOI 10.1370/afm.4; Bental DS, 1999, PATIENT EDUC COUNS, V36, P171, DOI 10.1016/S0738-3991(98)00133-5; BERTAKIS KD, 1977, J FAM PRACTICE, V5, P217; Brug J, 1999, PATIENT EDUC COUNS, V36, P145, DOI 1…	81	116	9.67	116	1	11	ELSEVIER SCIENCE INC	NEW YORK	360 PARK AVE SOUTH, NEW YORK, NY 10010-1710 USA		0749-3797		AM J PREV MED	Am. J. Prev. Med.	AUG	2004	27	2			S		80	87
J	Maddison, R; Mhurchu, CN; Jull, A; Jiang, Y; Prapavessis, H; Rodgers, A				Maddison, Ralph; Mhurchu, Cliona Ni; Jull, Andrew; Jiang, Yannan; Prapavessis, Harry; Rodgers, Anthony			Energy expended playing video console games: An opportunity to increase children's physical activity?	PEDIATRIC EXERCISE SCIENCE			English	Article		PHYSIOLOGICAL-RESPONSES; ADOLESCENTS; COST; TELEVISION; OBESITY	This study sought to quantify the energy expenditure and physical activity associated with playing the "new generation" active and nonactive console-based video games in 21 children ages 10-14 years. Energy expenditure (kcal) derived from oxygen consumption (VO2) was continuously assessed while children played nonactive and active console video games. Physical activity was assessed continuously u…	Univ Auckland, Clin Trials Res Unit, Auckland 1, New Zealand; Univ Western Ontario, Dept Kinesiol, London, ON, Canada	Maddison, R (reprint author), Univ Auckland, Clin Trials Res Unit, Auckland 1, New Zealand.		Jull, Andrew/I-1737-2013; Loureiro, Nuno/I-6400-2012	Loureiro, Nuno/0000-0002-1166-3219; Jull, Andrew/0000-0002-8484-3771; Rodgers, Anthony/0000-0003-1282-1896; Maddison, Ralph/0000-0001-8564-5518; Ni Mhurchu, Cliona/0000-0002-1144-9167			AINSWORTH BE, 1993, MED SCI SPORT EXER, V25, P71, DOI 10.1249/00005768-199301000-00011; Ainsworth BE, 1996, MEASURING PHYS ACTIV, P146; *AUST GOV DEP HLTH, AUSTR PHYS ACT REC C; BIDDLE S, 2003, PROJECT S T I L SEDE; *DEP TRANSP, 2003, TRAVEL SCH GB PERSON; Dorman SM, 1997, J SCHOOL HEALTH, V67, P133; Harrell JS, 2005, MED SCI SPORT EXER, V37, P329, DOI 10.1249/01.MSS.0000153115.33762.3F; Jackson …	36	113	12.56	113	0	11	HUMAN KINETICS PUBL INC	CHAMPAIGN	1607 N MARKET ST, PO BOX 5076, CHAMPAIGN, IL 61820-2200 USA	0899-8493			PEDIATR EXERC SCI	Pediatr. Exerc. Sci.	AUG	2007	19	3					334	343
J	Glasgow, RE; Nelson, CC; Kearney, KA; Reid, R; Ritzwoller, DP; Strecher, VJ; Couper, MP; Green, B; Wildenhaus, K				Glasgow, Russell E.; Nelson, Candace C.; Kearney, Kathleen A.; Reid, Robert; Ritzwoller, Debra P.; Strecher, Victor J.; Couper, Mick P.; Green, Beverly; Wildenhaus, Kevin			Reach, engagement, and retention in an internet-based weight loss program in a multi-site randomized controlled trial	JOURNAL OF MEDICAL INTERNET RESEARCH			English	Article	internet; weight loss; recruitment; representativeness; retention; attrition; adherence; behavior change; randomized; controlled trial; consumer health informatics	CARE; RECRUITMENT; ISSUES	Background: Research increasingly supports the conclusion that well-designed programs delivered over the Internet can produce significant weight loss compared to randomized controlled conditions. Much less is known about four important issues addressed in this study: (1) which recruitment methods produce higher eHealth participation rates, (2) which patient characteristics are related to enrollme…	[Glasgow, Russell E.; Nelson, Candace C.; Ritzwoller, Debra P.] Kaiser Permanente Colorado, Denver, CO USA; [Kearney, Kathleen A.] Kaiser Permanente Care Management Inst, Oakland, CA USA; [Reid, Robert; Green, Beverly] Grp Hlth Cooperat Puget Sound, Seattle, WA 98121 USA; [Strecher, Victor J.; Couper, Mick P.] Univ Michigan, Ann Arbor, MI 48109 USA; [Wildenhaus, Kevin] HealthMedia Inc, Ann Arbor,…	Glasgow, RE (reprint author), Kaiser Permanente Colorado, 335 Rd Runner Rd, Penrose, CO 81240 USA.	russg@ris.net					Brug J, 2003, AM J CLIN NUTR, V77, p1028S; CLARK DO, 1995, MED CARE, V33, P783, DOI 10.1097/00005650-199508000-00004; Couper MP, 2007, AM J PREV MED, V32, pS83, DOI 10.1016/j.amepre.2007.01.017; COUPER MP, 2005, P AM STAT ASS SURV R; Eysenbach G, 2005, J MED INTERNET RES, V7, DOI 10.2196/jmir.7.1.e11; Fishman PA, 2003, MED CARE, V41, P84, DOI 10.1097/00005650-200301000-00011; Glasgow RE, 2006, AM…	21	111	12.33	111	4	26	JOURNAL MEDICAL INTERNET RESEARCH	TORONTO	TORONTO GENERAL HOSPITAL, R FRASER ELLIOTT BLDG, 4TH FL, R 4S435, 190 ELIZABETH ST, TORONTO, ON M5G 2C4, CANADA		1438-8871		J MED INTERNET RES	J. Med. Internet Res.		2007	9	2							e11
J	Harvey-Berino, J; Pintauro, S; Buzzell, P; DiGiulio, M; Gold, BC; Moldovan, C; Ramirez, E				Harvey-Berino, J; Pintauro, S; Buzzell, P; DiGiulio, M; Gold, BC; Moldovan, C; Ramirez, E			Does using the Internet facilitate the maintenance of weight loss?	INTERNATIONAL JOURNAL OF OBESITY			English	Article	Internet; weight loss; obesity treatment; behavioral intervention; telemedicine	PHYSICAL-ACTIVITY; FOLLOW-UP; OBESITY; MANAGEMENT; PROGRAM; MEN	OBJECTIVE: The purpose of this study was to investigate the effectiveness of a weight maintenance program conducted over the Internet. DESIGN: Longitudinal, clinical behavioral weight loss trial with 6-month in-person behavioral obesity treatment followed by a 12-month maintenance program conducted both in-person (frequent in-person support; F-IPS, minimal in-person support; M-IPS) and over the I…	Univ Vermont, Dept Nutr & Food Sci, Burlington, VT 05405 USA	Harvey-Berino, J (reprint author), Univ Vermont, Dept Nutr & Food Sci, 304 Terrill Hall, Burlington, VT 05405 USA.						Berland GK, 2001, JAMA-J AM MED ASSOC, V285, P2612, DOI 10.1001/jama.285.20.2612; BJORVELL H, 1985, BRIT MED J, V291, P379; BLOCK G, 1986, AM J EPIDEMIOL, V124, P453; Buchowski MS, 1999, OBES RES, V7, P23; BUHL KM, 1995, J AM DIET ASSOC, V95, P1393, DOI 10.1016/S0002-8223(95)00367-3; Davison K, 1997, Clin Perform Qual Health Care, V5, P64; GLASGOW RE, 1995, J PEDIATR PSYCHOL, V20, P389, DOI 10.10…	25	110	7.86	113	3	15	NATURE PUBLISHING GROUP	LONDON	MACMILLAN BUILDING, 4 CRINAN ST, LONDON N1 9XW, ENGLAND		0307-0565		INT J OBESITY	Int. J. Obes.	SEP	2002	26	9					1254	1260
J	Haapala, I; Barengo, NC; Biggs, S; Surakka, L; Manninen, P				Haapala, Irja; Barengo, Noel C.; Biggs, Simon; Surakka, Leena; Manninen, Pirjo			Weight loss by mobile phone: a 1-year effectiveness study	PUBLIC HEALTH NUTRITION			English	Article	Mobile phone; Internet; Contact; Weight maintenance	LOSS PROGRAM; SELF-HELP; COMMERCIAL PROGRAM; RANDOMIZED-TRIAL; LOSS MAINTENANCE; INTERNET; INTERVENTION; REQUIREMENTS; MANAGEMENT; OBESITY	Objective: To investigate the short- and long-term effectiveness and the predictors of weight loss in a mobile phone weight-loss programme among healthy overweight adults. Design: One hundred and twenty-five healthy, overweight (BMI = 26-36 kg/m(2)), 25-44-year-old, screened volunteers were randomized to an experimental group (n 62) to use a mobile phone-operated weight-loss programme or to a con…	[Haapala, Irja; Surakka, Leena] Univ Kuopio, Dept Publ Hlth, FIN-70211 Kuopio, Finland; [Haapala, Irja] Univ Joensuu, Dept Educ, Savonlinna, Finland; [Barengo, Noel C.] Univ Helsinki, Dept Publ Hlth, Helsinki, Finland; [Barengo, Noel C.] Univ Hosp La Paz, Unit Epidemiol & Clin Res, Madrid, Spain; [Biggs, Simon] Kings Coll London, Sch Social Studies, London WC2R 2LS, England; [Surakka, Leena] Finn…	Haapala, I (reprint author), Univ Kuopio, Dept Publ Hlth, FIN-70211 Kuopio, Finland.	irja.haapala@joensuu.fi	Emchi, Karma/Q-1952-2016	HAAPALA-BIGGS, IRJA/0000-0001-5624-3018; Biggs, Simon/0000-0002-8941-1222; Barengo, Noel C/0000-0003-0660-3091	GeraCap Invia Ltd, Seinajoki, Finland	This research was partly funded by GeraCap Invia Ltd, Seinajoki, Finland.	Anderson JW, 2001, AM J CLIN NUTR, V74, P579; Bandura A, 1997, SELF EFFICACY EXERCI; CAMERON R, 1990, CAN J PUBLIC HEALTH, V81, P275; Gold BC, 2007, OBESITY, V15, P155, DOI 10.1038/oby.2007.520; Harvey-Berino J, 2002, INT J OBESITY, V26, P1254, DOI 10.1038/sj.ijo.0802051; Hellerstedt WL, 1997, AM J HEALTH PROMOT, V11, P177; Heshka S, 2003, JAMA-J AM MED ASSOC, V289, P1792, DOI 10.1001/jama.289.14…	31	109	15.57	109	1	33	CAMBRIDGE UNIV PRESS	CAMBRIDGE	EDINBURGH BLDG, SHAFTESBURY RD, CB2 8RU CAMBRIDGE, ENGLAND		1368-9800		PUBLIC HEALTH NUTR	Public Health Nutr.	DEC	2009	12	12					2382	2391
J	Peng, W; Lin, JH; Crouse, J				Peng, Wei; Lin, Jih-Hsuan; Crouse, Julia			Is Playing Exergames Really Exercising? A Meta-Analysis of Energy Expenditure in Active Video Games	CYBERPSYCHOLOGY BEHAVIOR AND SOCIAL NETWORKING			English	Article		GENERATION COMPUTER GAMES; PHYSICAL-ACTIVITY; HEALTH OUTCOMES; NINTENDO-WII; CHILDREN; ADOLESCENTS; DANCE; OVERWEIGHT; RESPONSES; FITNESS	This article reports a meta-analysis of energy expenditure (EE) of playing active video games (AVGs). In particular, heart rate (HR), oxygen consumption (VO2), and EE were assessed and three moderators for the effects of AVGs-types of AVG, player age, and player weight status-were analyzed. The results show that playing AVGs significantly increased HR, VO2, and EE from resting. The effect sizes o…	[Peng, Wei; Lin, Jih-Hsuan; Crouse, Julia] Michigan State Univ, Coll Commun Arts & Sci, E Lansing, MI 48824 USA	Peng, W (reprint author), Michigan State Univ, Coll Commun Arts & Sci, E Lansing, MI 48824 USA.	pengwei@msu.edu		LIN, JIH HSUAN/0000-0002-3756-4892; Peng, Wei/0000-0003-1576-4532			Baquet G, 2003, SPORTS MED, V33, P1127, DOI 10.2165/00007256-200333150-00004; Barkley JE, 2009, J EXERC PHYSL, V12, P12; Biddiss E, 2010, ARCH PEDIAT ADOL MED, V164, P664, DOI 10.1001/archpediatrics.2010.104; Borenstein M, 2009, INTRO METAANALYSIS; CASPERSEN CJ, 1985, PUBLIC HEALTH REP, V100, P126; Daley AJ, 2009, PEDIATRICS, V124, P763, DOI 10.1542/peds.2008-2357; Department of Health and Human …	40	107	21.4	107	3	34	MARY ANN LIEBERT INC	NEW ROCHELLE	140 HUGUENOT STREET, 3RD FL, NEW ROCHELLE, NY 10801 USA		2152-2715		CYBERPSYCH BEH SOC N	Cyberpsychology Behav. Soc. Netw.	NOV	2011	14	11					681	688
J	Lloyd, GR; Oza, S; Kozey-Keadle, S; Pellegrini, CA; Conroy, DE; Penedo, FJ; Spring, BJ; Phillips, SM				Lloyd, Gillian R.; Oza, Sonal; Kozey-Keadle, Sarah; Pellegrini, Christine A.; Conroy, David E.; Penedo, Frank J.; Spring, Bonnie J.; Phillips, Siobhan M.			Breast Cancer Survivors' Beliefs and Preferences Regarding Technology-Supported Sedentary Behavior Reduction Interventions	AIMS PUBLIC HEALTH			English	Article	sedentary behavior; technology; interventions; breast cancer survivors	QUALITY-OF-LIFE; ASSESSED PHYSICAL-ACTIVITY; OLDER-ADULTS; INTENSITY ACTIVITY; TIME; HEALTH; ASSOCIATIONS; VALIDITY; RECOMMENDATIONS; RELIABILITY	Purpose: Less time spent in sedentary behaviors is associated with improved health and disease outcomes in breast cancer survivors. However, little is known about survivors' interest in sedentary behavior reduction interventions and how to effectively reduce this risk behavior. The purpose of this study was to explore breast cancer survivors' interest in and preferences for technology-supported s…	[Lloyd, Gillian R.; Pellegrini, Christine A.; Conroy, David E.; Spring, Bonnie J.; Phillips, Siobhan M.] Northwestern Univ, Feinberg Sch Med, Dept Prevent Med, Chicago, IL 60611 USA; [Oza, Sonal] Northwestern Univ, Dept Phys Med & Rehabil, Feinberg Sch Med, Chicago, IL 60611 USA; [Kozey-Keadle, Sarah] NCI, Div Canc Epidemiol & Genet, Bethesda, MD 20892 USA; [Conroy, David E.] Penn State Univ, Dep…	Phillips, SM (reprint author), Northwestern Univ, Feinberg Sch Med, Dept Prevent Med, Chicago, IL 60611 USA.	smphillips@northwestern.edu						40	107	35.67	23	149	JMIR PUBLICATIONS, INC	TORONTO	59 WINNERS CIRCLE, TORONTO, ON M4L 3Y7, CANADA	1438-8871			J MED INTERNET RES	J. Med. Internet Res.	APR	2013	2013	4					592	614		10.3934/publichealth.2016.3.592
J	Oenema, A; Tan, F; Brug, J				Oenema, A; Tan, F; Brug, J			Short-term efficacy of a web-based computer-tailored nutrition intervention: Main effects and mediators	ANNALS OF BEHAVIORAL MEDICINE			English	Article		PRECAUTION ADOPTION PROCESS; RANDOMIZED CONTROLLED-TRIAL; DIETARY-FAT INTAKE; SMOKING-CESSATION; HEALTH; EDUCATION; FEEDBACK; COMMUNICATION; INFORMATION; CONSUMPTION	Background: This study evaluates the short-term efficacy and respondents' evaluations of a Web-based computer-tailored nutrition intervention, aiming to decrease saturated fat intake and increase fruit and vegetable intake. Perceived personal relevance, individualization, and interestingness of the information were tested as mediators of the effects of the tailored intervention. Purpose: The obje…	Erasmus Univ, Med Ctr, Dept Publ Hlth, Erasmus MC, NL-3000 DR Rotterdam, Netherlands; Univ Maastrict, Dept Methodol & Stat, Maastricht, Netherlands; Univ Rotterdam, Med Ctr, Erasmus MC, Dept Publ Hlth, Rotterdam, Netherlands; Univ Maastricht, Dept Hlth Educ & Promot, Maastricht, Netherlands	Oenema, A (reprint author), Erasmus Univ, Med Ctr, Dept Publ Hlth, Erasmus MC, POB 1738, NL-3000 DR Rotterdam, Netherlands.	a.oenema@erasmusmc.nl	Oenema, Anke/D-7709-2017	Oenema, Anke/0000-0002-4350-5821			Abrams DB, 1999, ANN BEHAV MED, V21, P299, DOI 10.1007/BF02895961; BARON RM, 1986, J PERS SOC PSYCHOL, V51, P1173, DOI 10.1037/0022-3514.51.6.1173; Beer-Borst S, 2000, EUR J CLIN NUTR, V54, P253, DOI 10.1038/sj.ejcn.1600934; Bock BC, 2001, ANN BEHAV MED, V23, P79, DOI 10.1207/S15324796ABM2302_2; BOWEN DJ, 1994, J BEHAV MED, V17, P589, DOI 10.1007/BF01857599; BRUG J, 1994, J NUTR EDUC, V26, P218; …	43	106	9.64	106	4	11	LAWRENCE ERLBAUM ASSOC INC	MAHWAH	10 INDUSTRIAL AVE, MAHWAH, NJ 07430-2262 USA		0883-6612		ANN BEHAV MED	Ann. Behav. Med.	FEB	2005	29	1					54	63
J	Rothert, K; Strecher, VJ; Doyle, LA; Caplan, WM; Joyce, JS; Jimison, HB; Karm, LM; Mims, AD; Roth, MA				Rothert, K; Strecher, VJ; Doyle, LA; Caplan, WM; Joyce, JS; Jimison, HB; Karm, LM; Mims, AD; Roth, MA			Web-based weight management programs in an integrated health care setting: A randomized, controlled trial	OBESITY			English	Article	on-line; health behavior change; expert systems; Internet	INTERNET; MAINTENANCE; INTERVENTION; EDUCATION; SMOKING; OBESITY; COSTS	Objective: To assess the efficacy of a Web-based tailored behavioral weight management program compared with Web-based information-only weight management materials. Research Methods and Procedures: Participants, 2862 eligible overweight and obese (BMI = 27 to 40 kg/m(2)) members from four regions of Kaiser Permanente's integrated health care delivery system, were randomized to receive either a ta…	Kaiser Permanente Care Management Inst, Oakland, CA USA; Univ Michigan, Ctr Hlth Commun Res, Ann Arbor, MI USA; HealthMedia Inc, Ann Arbor, MI USA; Kaiser Permanente Ctr Hlth Res, Portland, OR USA; Mid Atlantic Permanente Med Grp, Rockville, MD USA; Georgiac Permanente Med Grp, Atlanta, GA USA; Ohio Permanente Med Grp, Cleveland, OH USA	Rothert, K (reprint author), Kaiser Permanente Care Management Inst, 500 NE Multnomah St,Suite 240, Portland, OR 97232 USA.	kendra.rothert@kp.org					Bock BC, 2001, ANN BEHAV MED, V23, P79, DOI 10.1207/S15324796ABM2302_2; Brug J, 1999, PATIENT EDUC COUNS, V36, P145, DOI 10.1016/S0738-3991(98)00131-1; Centers for Disease Control and Prevention (CDC), 2004, BEH RISK FACT SURV S; Centers for Disease Control and Prevention, 2002, NAT HLTH NUTR EX SUR; Couper MP, 2001, CHALLENGE OF THE INTERNET, P35; Couper MP, 2000, PUBLIC OPIN QUART, V64, P464, D…	17	106	10.6	106	1	7	NORTH AMER ASSOC STUDY OBESITY	SILVER SPRING	8630 FENTON ST, SUITE 918, SILVER SPRING, MD 20910 USA		1071-7323		OBESITY	Obesity	FEB	2006	14	2					266	272
J	Rosenberg, D; Depp, CA; Vahia, IV; Reichstadt, J; Palmer, BW; Kerr, J; Norman, G; Jeste, DV				Rosenberg, Dori; Depp, Colin A.; Vahia, Ipsit V.; Reichstadt, Jennifer; Palmer, Barton W.; Kerr, Jacqueline; Norman, Greg; Jeste, Dilip V.			Exergames for Subsyndromal Depression in Older Adults: A Pilot Study of a Novel Intervention	AMERICAN JOURNAL OF GERIATRIC PSYCHIATRY			English	Article	Physical activity; aging; videogames; depression; quality of life; cognition	PRIMARY-CARE PATIENTS; MAJOR DEPRESSION; LATE-LIFE; MAINTENANCE; MOOD	Objectives: Subsyndromal depression (SSD) is several times more common than major depression in older adults and is associated with significant negative health outcomes. Physical activity can improve depression, but adherence is often poor. The authors assessed the feasibility, acceptability, and short-term efficacy and safety of a novel intervention using exergames (entertaining video games that…	[Rosenberg, Dori] Univ Calif San Diego UCSD San Diego State Univ SD, Joint Doctoral Program Clin Psychol, San Diego, CA 92182 USA; [Depp, Colin A.; Vahia, Ipsit V.; Palmer, Barton W.; Jeste, Dilip V.] Univ Calif San Diego, Dept Psychiat, San Diego, CA 92103 USA; [Depp, Colin A.; Vahia, Ipsit V.; Reichstadt, Jennifer; Jeste, Dilip V.] Univ Calif San Diego, Sam & Rose Stein Inst Res Aging, San Dieg…	Jeste, DV (reprint author), Univ Calif San Diego, Stein Inst Res Aging, Dept Psychiat, 9500 Gilman Dr,MC 0664, La Jolla, CA 92093 USA.	djeste@ucsd.edu		Depp, Colin/0000-0002-1841-6229	National Institute of Mental Health [MH080002, MH077225]; UCSD; Department of Veterans Affairs	This work was supported, in part, by grants from the National Institute of Mental Health (MH080002; MH077225), by the UCSD Sam and Rose Stein Institute for Research on Aging, and by the Department of Veterans Affairs.	*AM GER SOC, 2009, THINK MOV FEEL COMM; Baldwin AS, 2006, HEALTH PSYCHOL, V25, P626, DOI 10.1037/0278-6133.25.5.626; Barbour Krista A, 2005, Neurobiol Aging, V26 Suppl 1, P119, DOI 10.1016/j.neurobiolaging.2005.09.007; Beck A. T., 1993, BECK ANXIETY INVENTO; Charney DS, 2003, ARCH GEN PSYCHIAT, V60, P664, DOI 10.1001/archpsyc.60.7.664; Cui XJ, 2008, AM J GERIAT PSYCHIAT, V16, P406, DOI 10.1097/JG…	20	100	16.67	102	3	26	LIPPINCOTT WILLIAMS & WILKINS	PHILADELPHIA	530 WALNUT ST, PHILADELPHIA, PA 19106-3621 USA		1064-7481		AM J GERIAT PSYCHIAT	Am. J. Geriatr. Psychiatr.	MAR	2010	18	3					221	226
J	Pinto, BM; Friedman, R; Marcus, BH; Kelley, H; Tennstedt, S; Gillman, MW				Pinto, BM; Friedman, R; Marcus, BH; Kelley, H; Tennstedt, S; Gillman, MW			Effects of a computer-based, telephone-counseling system on physical activity	AMERICAN JOURNAL OF PREVENTIVE MEDICINE			English	Article	computers; exercise; health behavior; health promotion; medical informatics; telephone	RANDOMIZED TRIAL; SELF-EFFICACY; EXERCISE BEHAVIOR; PRIMARY-CARE; WOMEN; ADHERENCE; ADULTS; HEALTH; MEN; MAINTENANCE	Background: There is increasing interest in developing interventions to promote physical activity (PA) that do not involve face-to-face contact with health professionals. We developed a fully automated PA counseling system (telephone-linked communication, TLC-PA) that was delivered via telephone. Design: A randomized, controlled trial with 298 adult, sedentary members (mean age, 45.9 years; 72% w…	Miriam Hosp, Ctr Behav & Prevent Med, Providence, RI 02903 USA; Brown Univ, Sch Med, Providence, RI 02912 USA; Boston Med Ctr, Boston, MA USA; Boston Univ, Boston, MA 02215 USA; New England Res Inst, Boston, MA USA; Harvard Univ, Sch Med, Boston, MA USA; Harvard Pilgrim Hlth Care, Boston, MA USA	Pinto, BM (reprint author), Miriam Hosp, Ctr Behav & Prevent Med, Coro Bldg,Suite 500,1 Hoppin St, Providence, RI 02903 USA.				NHLBI NIH HHS [HL55664]		Albright CL, 2000, AM J PREV MED, V18, P225, DOI 10.1016/S0749-3797(99)00155-5; American College of Sports Medicine, 1990, MED SCI SPORTS EXERC, V22, P265; BANDURA A, 1977, PSYCHOL REV, V84, P191, DOI 10.1037//0033-295X.84.2.191; BLAIR SN, 1985, AM J EPIDEMIOL, V122, P794; Calfas KJ, 1996, PREV MED, V25, P225, DOI 10.1006/pmed.1996.0050; From the centers for disease control and prevention, 2001, …	48	100	7.14	101	0	8	ELSEVIER SCIENCE INC	NEW YORK	360 PARK AVE SOUTH, NEW YORK, NY 10010-1710 USA	0749-3797			AM J PREV MED	Am. J. Prev. Med.	AUG	2002	23	2					113	120	PII S0749-3797(02)00441-5
J	Verheijden, MW; Jans, MP; Hildebrandt, VH; Hopman-Rock, M				Verheijden, Marieke W.; Jans, Marielle P.; Hildebrandt, Vincent H.; Hopman-Rock, Marijke			Rates and determinants of repeated participation in a Web-based behavior change program for healthy body weight and healthy lifestyle	JOURNAL OF MEDICAL INTERNET RESEARCH			English	Article	Internet; counseling; health behavior change; selective enrollment; selective retention	UNITED-STATES; PRIMARY-CARE; OBESITY; OVERWEIGHT; INTERNET; INFORMATION	Background: In recent years, many tailored lifestyle counseling programs have become available through the Internet. Previous research into such programs has shown selective enrollment of relatively healthy people. However, because of the known dose-response relationship between the intensity and frequency of counseling and the behavior change outcomes, selective retention may also be a concern. …	TNO Qual Life, NL-2301 CE Leiden, Netherlands; TNO VU Univ Med Ctr, Res Ctr Phys Act Work & Hlth, Amsterdam, Netherlands	Verheijden, MW (reprint author), TNO Qual Life, POB 2215, NL-2301 CE Leiden, Netherlands.	Marieke.Verheijden@tno.nl	Kattelmann, Kendra/E-8225-2013				Bundorf MK, 2006, HEALTH SERV RES, V41, P819, DOI 10.1111/j.1475-6773.2006.00510.x; Carr D, 2005, J HEALTH SOC BEHAV, V46, P244; Christensen H, 2006, J MED INTERNET RES, V8, DOI 10.2196/jmir.8.3.e20; Danaher BG, 2006, J MED INTERNET RES, V8, DOI 10.2196/jmir.8.3.e15; Draper M, 2000, DOSE EFFECT RELATION; Dutta-Bergman MJ, 2004, J MED INTERNET RES, V6, DOI 10.2196/jmir.6.2.e15; Eysenbach G, 2005, …	20	100	11.11	100	0	13	JOURNAL MEDICAL INTERNET RESEARCH	TORONTO	TORONTO GENERAL HOSPITAL, R FRASER ELLIOTT BLDG, 4TH FL, R 4S435, 190 ELIZABETH ST, TORONTO, ON M5G 2C4, CANADA		1438-8871		J MED INTERNET RES	J. Med. Internet Res.		2007	9	1							e1
J	Atienza, AA; King, AC; Oliveira, BM; Ahn, DK; Gardner, CD				Atienza, Audie A.; King, Abby C.; Oliveira, Brian M.; Ahn, David K.; Gardner, Christopher D.			Using hand-held computer technologies to improve dietary intake	AMERICAN JOURNAL OF PREVENTIVE MEDICINE			English	Article		WHOLE-GRAIN CONSUMPTION; PHYSICAL-ACTIVITY; VEGETABLE CONSUMPTION; HISTORY QUESTIONNAIRE; WEIGHT-LOSS; NUTRITION; PROGRAM; HEALTH; CANCER; FRUIT	Background: Portable hand-held information technology offers much promise not only in assessing dietary intake in the real world, but also in providing dietary feedback to individuals. However, stringent research designs have not been employed to examine whether it can be effective in modifying dietary behaviors. The purpose of this pilot study was to evaluate the efficacy of a hand-held computer…	[Atienza, Audie A.] NCI, NIH, Div Canc Control & Populat Sci, Behav Res Program,Hlth Promot Res Branch, Bethesda, MD 20892 USA; [King, Abby C.; Oliveira, Brian M.; Ahn, David K.; Gardner, Christopher D.] Stanford Univ, Sch Med, Dept Med, Stanford Prevent Res Ctr, Stanford, CA 94305 USA	Atienza, AA (reprint author), NCI, NIH, Div Canc Control & Populat Sci, Behav Res Program,Hlth Promot Res Branch, 6130 Execut Blvd,EPN 4082, Bethesda, MD 20892 USA.	AtienzaA@mail.nih.gov			PHS HHS [5T32H107034]			61	99	16.5	4	29	SPRINGER	NEW YORK	233 SPRING ST, NEW YORK, NY 10013 USA	0883-6612			ANN BEHAV MED	Ann. Behav. Med.	MAY	2010	2010	2					514	518		10.1016/j.amepre.2008.01.034
J	Kautiainen, S; Koivusilta, L; Lintonen, T; Virtanen, SM; Rimpela, A				Kautiainen, S; Koivusilta, L; Lintonen, T; Virtanen, SM; Rimpela, A			Use of information and communication technology and prevalence of overweight and obesity among adolescents	INTERNATIONAL JOURNAL OF OBESITY			English	Article	overweight; television; digital games; computer; adolescence	BODY-MASS INDEX; NUTRITION EXAMINATION SURVEY; PHYSICAL-ACTIVITY; CHILDHOOD OBESITY; LIFE-STYLE; VIDEO GAME; NATIONAL-HEALTH; METABOLIC-RATE; WEIGHT STATUS; COMPUTER USE	BACKGROUND: The prevalence of overweight and obesity has increased among children and adolescents, as well as among adults, and television viewing has been suggested as one cause. Playing digital games (video, computer and console games), or using computer may be other sedentary behaviors related to the development of overweight and obesity. OBJECTIVE: To study the relationships of times spent on…	Univ Tampere, Tampere Sch Publ Hlth, FIN-33014 Tampere, Finland; Tampere Univ Hosp, Med Res Fund, Tampere, Finland; Univ Turku, Dept Social Policy, Turku, Finland; Univ Tampere, Ctr Adv Study, FIN-33101 Tampere, Finland; Natl Publ Hlth Inst, Dept Epidemiol & Hlth Promot, Helsinki, Finland	Kautiainen, S (reprint author), Univ Tampere, Tampere Sch Publ Hlth, Medisiinarinkatu 3, FIN-33014 Tampere, Finland.	susanna.kautiainen@uta.fi	Rimpela, Arja/J-3910-2014; Lehtinen-Jacks, Susanna/F-9849-2014	Lehtinen-Jacks, Susanna/0000-0002-2764-9534			Andersen RE, 1998, JAMA-J AM MED ASSOC, V279, P938, DOI 10.1001/jama.279.12.938; Berkey C. S., 2000, PEDIATRICS, V105, P56; Borzekowski DLG, 2001, J APPL DEV PSYCHOL, V22, P49, DOI 10.1016/S0193-3973(00)00065-4; Cole TJ, 2000, BRIT MED J, V320, P1240, DOI 10.1136/bmj.320.7244.1240; Coon K A, 2002, Minerva Pediatr, V54, P423; CRAWLEY HF, 1995, INT J OBESITY, V19, P579; Crespo CJ, 2001, ARCH PEDIAT…	59	98	8.91	99	3	29	NATURE PUBLISHING GROUP	LONDON	MACMILLAN BUILDING, 4 CRINAN ST, LONDON N1 9XW, ENGLAND		0307-0565		INT J OBESITY	Int. J. Obes.	AUG	2005	29	8					925	933
J	Marcus, BH; Napolitano, MA; King, AC; Lewis, BA; Whiteley, JA; Albrecht, A; Parisi, A; Bock, B; Pinto, B; Sciamanna, C; Jakicic, J; Papandonatos, GD				Marcus, Bess H.; Napolitano, Melissa A.; King, Abby C.; Lewis, Beth A.; Whiteley, Jessica A.; Albrecht, Anna; Parisi, Alfred; Bock, Beth; Pinto, Bernardine; Sciamanna, Christopher; Jakicic, John; Papandonatos, George D.			Telephone versus print delivery of an individualized motivationally tailored physical activity intervention: Project STRIDE	HEALTH PSYCHOLOGY			English	Article	exercise; physical activity; expert systems; telephone; mail	RANDOMIZED-TRIAL; EXERCISE BEHAVIOR; COMPUTER-SCIENCE; LIFE-STYLE; ADOPTION; DISEASE; ADULTS; WOMEN; RISK; ACCELEROMETER	Objective: Given that only 25% of Americans meet physical activity recommendations, there is a need to develop and disseminate effective, evidence-based interventions to promote physical activity. The authors tested 2 delivery channels, telephone and print, to determine whether one was more effective in promoting physical activity. Design: The authors randomly assigned 239 healthy, sedentary adul…	Miriam Hosp, Ctr Behav & Prevent Med, Providence, RI 02903 USA; Brown Med Sch, Providence, RI 02903 USA; Stanford Univ, Sch Med, Stanford Prevent Res Ctr, Stanford, CA USA; Univ Pittsburgh, Dept Hlth & Phys Act, Pittsburgh, PA 15260 USA; Brown Univ, Ctr Stat Sci, Providence, RI 02912 USA	Marcus, BH (reprint author), Miriam Hosp, Ctr Behav & Prevent Med, 1 Hoppin St,Suite 500, Providence, RI 02903 USA.	bmarcus@lifespan.org	Papandonatos, George/J-2328-2014	Papandonatos, George/0000-0001-6770-932X	NHLBI NIH HHS [HL64342]		American Cancer Society, 2003, CANC FACTS FIG 2003; American College of Sports Medicine, 2000, ACSMS GUID EX TEST P; American Heart Association, 2005, HEART DIS STROKE STA; Ball K, 2005, J SCI MED SPORT, V8, P134, DOI 10.1016/S1440-2440(05)80004-0; Bandura A, 1986, SOCIAL FDN ACTION SO; BLAIR SN, 1985, AM J EPIDEMIOL, V122, P794; Calfas KJ, 1996, PREV MED, V25, P225, DOI 10.1006/pmed.1996.0050; C…	45	98	10.89	98	2	7	AMER PSYCHOLOGICAL ASSOC	WASHINGTON	750 FIRST ST NE, WASHINGTON, DC 20002-4242 USA	0278-6133			HEALTH PSYCHOL	Health Psychol.	JUL	2007	26	4					401	409
J	Wake, M; Hesketh, K; Waters, E				Wake, M; Hesketh, K; Waters, E			Television, computer use and body mass index in Australian primary school children	JOURNAL OF PAEDIATRICS AND CHILD HEALTH			English	Article	body mass index; computers; obesity; television	PHYSICAL-ACTIVITY; RISK-FACTORS; UNITED-STATES; OBESITY; CHILDHOOD; WEIGHT; GIRLS; OVERWEIGHT; FATNESS; HEALTH	Objective: To investigate relationships between children's body mass index (BMI) and parent reports of children's television and video game/computer habits, controlling for other potential risk factors for paediatric obesity. Methods: Child BMI was calculated from measured height and weight collected in 1997 as part of a large, representative, cross-sectional study of children in Victoria, Austra…	Univ Melbourne, Royal Childrens Hosp, Murdoch Childrens Res Inst, Dept Paediat,Ctr Community Child Hlth, Parkville, Vic 3052, Australia	Wake, M (reprint author), Univ Melbourne, Royal Childrens Hosp, Murdoch Childrens Res Inst, Dept Paediat,Ctr Community Child Hlth, Flemington Rd, Parkville, Vic 3052, Australia.		Wake, Melissa/J-1396-2012; Hesketh, Kylie/B-7031-2013	Wake, Melissa/0000-0001-7501-9257;			Andersen RE, 1998, JAMA-J AM MED ASSOC, V279, P938, DOI 10.1001/jama.279.12.938; ANDERSON DR, 1985, CHILD DEV, V56, P1345, DOI 10.1111/j.1467-8624.1985.tb00202.x; *AUSTR COUNC HLTH, 1985, ACHPER PUBL; Bouchard C, 1997, J NUTR, V127, pS1887; Calderon LL, 1996, J AM DIET ASSOC, V96, P1177, DOI 10.1016/S0002-8223(96)00302-1; Cole TJ, 2000, BRIT MED J, V320, P1240, DOI 10.1136/bmj.320.7244.1240; COLE…	35	98	7.54	100	1	9	BLACKWELL PUBLISHING ASIA	CARLTON	54 UNIVERSITY ST, P O BOX 378, CARLTON, VICTORIA 3053, AUSTRALIA	1034-4810			J PAEDIATR CHILD H	J. Paediatr. Child Health	MAR	2003	39	2					130	134
J	Wei, J; Hollin, I; Kachnowski, S				Wei, Jin; Hollin, Ilene; Kachnowski, Stan			A review of the use of mobile phone text messaging in clinical and healthy behaviour interventions	JOURNAL OF TELEMEDICINE AND TELECARE			English	Article		RANDOMIZED CONTROLLED-TRIAL; DIABETIC-PATIENTS; CELLULAR PHONE; YOUNG-PEOPLE; WEIGHT-LOSS; SMS; SYSTEM; ADHERENCE; REMINDER; SERVICE	We reviewed the literature on the use of text messaging for clinical and healthy behaviour interventions. Electronic databases were searched in December 2009 using keywords related to text messaging and health interventions. The final review included 24 articles. Of those, seven covered medication adherence, eight discussed clinical management and nine reported on health-related behaviour modific…	[Wei, Jin; Hollin, Ilene; Kachnowski, Stan] Healthcare Innovat & Technol Lab, New York, NY 10032 USA; [Kachnowski, Stan] Indian Inst Technol, New Delhi, India	Hollin, I (reprint author), Healthcare Innovat & Technol Lab, 3960 Broadway,Room 410, New York, NY 10032 USA.	ilh2101@hitlab.org	Emchi, Karma/Q-1952-2016		McKesson Corporation	This project was supported by a grant from McKesson Corporation. McKesson did not participate in the design or conduct of the review, nor were they involved in the approval of the manuscript for publication. We thank Rose Fox and Annie Alley, for their assistance in preparing the manuscript.	Armstrong AW, 2009, ARCH DERMATOL, V145, P1230, DOI 10.1001/archdermatol.2009.269; Chen ZW, 2008, J ZHEJIANG UNIV-SC B, V9, P34, DOI 10.1631/jzus.B071464; Cocosila Mihail, 2005, Inform Prim Care, V13, P145; Cocosila M, 2009, INT J MED INFORM, V78, P230, DOI 10.1016/j.ijmedinf.2008.07.011; Figueras M., 2004, ATEN PRIM, V34, P399, DOI [13068215, DOI 10.1157/13068215]; Downer Sean R, 2006, Aust Heal…	40	97	19.4	100	2	32	ROYAL SOC MEDICINE PRESS LTD	LONDON	1 WIMPOLE STREET, LONDON W1G 0AE, ENGLAND		1357-633X		J TELEMED TELECARE	J. Telemed. Telecare		2011	17	1					41	48
J	Marcus, BH; Lewis, BA; Williams, DM; Dunsiger, S; Jakicic, JM; Whiteley, JA; Albrecht, AE; Napolitano, MA; Bock, BC; Tate, DF; Sciamanna, CN; Parisi, AF				Marcus, Bess H.; Lewis, Beth A.; Williams, David M.; Dunsiger, Shira; Jakicic, John M.; Whiteley, Jessica A.; Albrecht, Anna E.; Napolitano, Melissa A.; Bock, Beth C.; Tate, Deborah F.; Sciamanna, Christopher N.; Parisi, Alfred F.			A comparison of Internet and print-based physical activity interventions	ARCHIVES OF INTERNAL MEDICINE			English	Article		RANDOMIZED-TRIAL; PROJECT; ADULTS	Background: Physical activity interventions tailored to individual characteristics and delivered via print produce greater increases in activity compared with nontailored interventions and controls. Using the Internet to deliver a tailored physical activity intervention offers an alternative to print that might be available to larger populations at a lower cost. Methods: Participants ( N=249 adul…	Miriam Hosp, Ctr Behav & Prevent Med, Providence, RI 02903 USA; Brown Med Sch, Ctr Behav Med, Providence, RI USA; Brown Med Sch, Ctr Prevent Med, Providence, RI USA; Brown Univ, Providence, RI 02912 USA; HealthPartners Res Fdn, Minneapolis, MN USA; Univ Pittsburgh, Dept Hlth & Phys Act, Pittsburgh, PA USA; Univ N Carolina, Dept Hlth Behav, Chapel Hill, NC USA; Univ N Carolina, Dept Hlth Educ & Nu…	Marcus, BH (reprint author), Miriam Hosp, Ctr Behav & Prevent Med, 1 Hoppin St,Coro Bldg,Suite 500, Providence, RI 02903 USA.	bmarcus@lifespan.org	Williams, David/F-8559-2011		NHLBI NIH HHS [HL69866]		American College of Sports Medicine, 2000, ACSMS GUID EX TEST P; BALKE B, 1970, ADV EXERCISE PROCEDU; BANDURA A, 1986, SOCIAL FDN THOUGHT A; Bandura A, 1997, SELF EFFICACY EXERCI; BLAIR SN, 1985, AM J EPIDEMIOL, V122, P794; Conn VS, 2002, ANN BEHAV MED, V24, P190, DOI 10.1207/S15324796ABM2403_04; Dishman RK, 1996, MED SCI SPORT EXER, V28, P706, DOI 10.1097/00005768-199606000-00010; Dunn AL, 1997,…	23	96	10.67	96	0	8	AMER MEDICAL ASSOC	CHICAGO	515 N STATE ST, CHICAGO, IL 60610-0946 USA		0003-9926		ARCH INTERN MED	Arch. Intern. Med.	2014-05-01	2007	167	9					944	949
J	Shapiro, JR; Bauer, S; Hamer, RM; Kordy, H; Ward, D; Bulik, CM				Shapiro, Jennifer R.; Bauer, Stephanie; Hamer, Robert M.; Kordy, Hans; Ward, Dianne; Bulik, Cynthia M.			Use of Text Messaging for Monitoring Sugar-sweetened Beverages, Physical Activity, and Screen Time in Children: A Pilot Study	JOURNAL OF NUTRITION EDUCATION AND BEHAVIOR			English	Article	children; diet; physical activity; technology; monitoring	OBESITY; MANAGEMENT; ADOLESCENTS; OVERWEIGHT; CHILDHOOD; ADHERENCE; SYSTEM; TRIAL	Objective: To examine acceptability, attrition, adherence, and preliminary efficacy of mobile phone short message service (SMS; text messaging) for monitoring healthful behaviors in children Design: All randomized children received a brief psychoeducational intervention. They then either monitored target behaviors via SMS with feedback or via paper diaries (PD) or participated in a no-monitoring …	[Shapiro, Jennifer R.; Hamer, Robert M.; Bulik, Cynthia M.] Univ N Carolina, Dept Psychiat, Chapel Hill, NC 27599 USA; [Bauer, Stephanie; Kordy, Hans] Univ Heidelberg, Ctr Psychotherapy Res, D-6900 Heidelberg, Germany; [Hamer, Robert M.] Univ N Carolina, Dept Biostat, Chapel Hill, NC 27599 USA; [Ward, Dianne; Bulik, Cynthia M.] Univ N Carolina, Dept Nutr, Chapel Hill, NC 27599 USA	Shapiro, JR (reprint author), Univ N Carolina, Dept Psychiat, CB 7160, Chapel Hill, NC 27599 USA.	jshapiro@med.unc.edu	Emchi, Karma/Q-1952-2016	Bauer, Stephanie/0000-0001-7508-6521	National Institutes of Health [5T32MH19111-15, DK56.350]; Alexander von Humboldt Stiftung German-American Trans-Coop	Support for this research project was provided by the Ambulatory Pediatric Association Young, Investigator Award; an Unrestricted gift from the Gatorde Company for the Get Kids in Action Partnership with the University of North Carolina at Chapel Hill; National Institutes of Health grants 5T32MH19111-15 and DK56.350; and,in Alexander von Humboldt Stiftung German-American Trans-Coop grant. We grea…	Anderson B, 1997, J PEDIATR-US, V130, P257, DOI 10.1016/S0022-3476(97)70352-4; Anhoj J, 2004, J MED INTERNET RES, V6, P42; Bandura A., 1989, ANN CHILD DEV, V6, P1, DOI DOI 10.1037/0003-066X.44.9.1175; Bartlett SJ, 2002, J ASTHMA, V39, P47, DOI 10.1081/JAS-120000806; Bauer S, 2003, EUR EAT DISORD REV, V11, P279, DOI 10.1002/erv.521; BAUER S, 2006, NICROSA PSWCHODMAMIS, V3, P127; *CDCP, BMI CHILDR …	31	96	12	96	1	35	ELSEVIER SCIENCE INC	NEW YORK	360 PARK AVE SOUTH, NEW YORK, NY 10010-1710 USA		1499-4046		J NUTR EDUC BEHAV	J. Nutr. Educ. Behav.	NOV-DEC	2008	40	6					385	391
J	Danaher, BG; Seeley, JR				Danaher, Brian G.; Seeley, John R.			Methodological Issues in Research on Web-Based Behavioral Interventions	ANNALS OF BEHAVIORAL MEDICINE			English	Article	Internet; Web-based; Interventions; Design; Measurement; Recruitment; Engagement	RANDOMIZED CONTROLLED-TRIAL; WEIGHT-LOSS PROGRAM; SMOKING-CESSATION INTERVENTION; SELF-HELP; PHYSICAL-ACTIVITY; HEALTH-PROMOTION; PANIC DISORDER; INTERNET; THERAPY; TECHNOLOGY	Web-based behavioral intervention research is rapidly growing. We review methodological issues shared across Web-based intervention research to help inform future research in this area. We examine measures and their interpretation using exemplar studies and our research. We report on research designs used to evaluate Web-based interventions and recommend newer, blended designs. We review and crit…	[Danaher, Brian G.; Seeley, John R.] Oregon Res Inst, Eugene, OR 97403 USA	Danaher, BG (reprint author), Oregon Res Inst, 1715 Franklin Blvd, Eugene, OR 97403 USA.	briand@ori.org			NCI NIH HHS [R01 CA118575, CA118575, CA84225, R01 CA084225]		Alexander GL, 2008, AM J PREV MED, V34, P382, DOI 10.1016/j.amepre.2008.01.028; Andersson G, 2006, J CONSULT CLIN PSYCH, V74, P677, DOI 10.1037/0022-006X.74.4.677; Bond GE, 2006, TELEMED J E-HEALTH, V12, P707, DOI 10.1089/tmj.2006.12.707; Borkovec TD, 1999, J CLIN PSYCHOL, V55, P147, DOI 10.1002/(SICI)1097-4679(199902)55:2<147::AID-JCLP2>3.0.CO;2-V; Brendryen H, 2008, ADDICTION, V103, P478, DOI 1…	83	94	13.43	95	1	14	SPRINGER	NEW YORK	233 SPRING ST, NEW YORK, NY 10013 USA		0883-6612		ANN BEHAV MED	Ann. Behav. Med.	AUG	2009	38	1					28	39
J	Davies, CA; Spence, JC; Vandelanotte, C; Caperchione, CM; Mummery, WK				Davies, Cally A.; Spence, John C.; Vandelanotte, Corneel; Caperchione, Cristina M.; Mummery, W. Kerry			Meta-analysis of internet-delivered interventions to increase physical activity levels	INTERNATIONAL JOURNAL OF BEHAVIORAL NUTRITION AND PHYSICAL ACTIVITY			English	Review	Physical activity; Internet; Intervention; Meta-analysis	RANDOMIZED CONTROLLED-TRIAL; SELF-MANAGEMENT PROGRAM; WEB-BASED INTERVENTION; OF-THE-LITERATURE; BEHAVIOR-CHANGE; HEALTH-PROMOTION; ACTIVITY WEBSITE; ADULTS; OUTCOMES; DISEASE	Many internet-delivered physical activity behaviour change programs have been developed and evaluated. However, further evidence is required to ascertain the overall effectiveness of such interventions. The objective of the present review was to evaluate the effectiveness of internet-delivered interventions to increase physical activity, whilst also examining the effect of intervention moderators…	[Davies, Cally A.; Vandelanotte, Corneel; Caperchione, Cristina M.; Mummery, W. Kerry] CQ Univ Australia, Inst Hlth & Social Sci Res, Ctr Phys Act Studies, Rockhampton, Qld, Australia; [Spence, John C.] Univ Alberta, Fac Phys Educ & Recreat, Sedentary Living Lab, Edmonton, AB, Canada; [Caperchione, Cristina M.] Univ British Columbia, Fac Hlth & Social Dev, Kelowna, BC, Canada	Davies, CA (reprint author), CQ Univ Australia, Inst Hlth & Social Sci Res, Ctr Phys Act Studies, Rockhampton, Qld, Australia.	cally1@ualberta.ca		Spence, John C./0000-0001-8485-1336; Vandelanotte, Corneel/0000-0002-4445-8094; Jennings, Cally/0000-0001-9017-7077	National Health and Medical Research Council of Australia [519778]; National Heart Foundation of Australia [PH 07B 3303]	Dr. Vandelanotte was supported by a National Health and Medical Research Council of Australia (#519778) and National Heart Foundation of Australia (#PH 07B 3303) post-doctoral research fellowship. The other authors report no financial disclosures. No other funding was received for this study.	Borenstein M, 2009, INTRO METAANALYSIS; Bosak K. A., 2009, WESTERN J NURS RES, V32, P5; Brouwer W, 2011, J MED INTERNET RES, V13, P23, DOI 10.2196/jmir.1639; Carr LJ, 2008, PREV MED, V46, P431, DOI 10.1016/j.ypmed.2007.12.005; Conn VS, 2008, PATIENT EDUC COUNS, V70, P157, DOI 10.1016/j.pec.2007.10.004; Conn VS, 2011, AM J PUBLIC HEALTH, V101, P751, DOI 10.2105/AJPH.2010.194381; Cook RF, 2007, J M…	63	93	23.25	94	16	71	BIOMED CENTRAL LTD	LONDON	236 GRAYS INN RD, FLOOR 6, LONDON WC1X 8HL, ENGLAND		1479-5868		INT J BEHAV NUTR PHY	Int. J. Behav. Nutr. Phys. Act.	1930-04-01	2012	9								52
J	Spittaels, H; De Bourdeaudhuij, I; Vandelanotte, C				Spittaels, Heleen; De Bourdeaudhuij, Ilse; Vandelanotte, Corneel			Evaluation of a website-delivered computer-tailored intervention for increasing physical activity in the general population	PREVENTIVE MEDICINE			English	Article	intervention study; Internet; health behavior; adult; primary prevention	CANCER INFORMATION-SERVICE; RANDOMIZED CONTROLLED-TRIAL; SMOKING-CESSATION PROGRAMS; WEIGHT-LOSS PROGRAM; ACTIVITY QUESTIONNAIRE; NUTRITION EDUCATION; EFFICACY; CALLERS; HEALTH; PRINT	Objective. To examine if a website-delivered physical activity intervention, that provides participants with computer-tailored feedback, can improve physical activity in the general population. Methods. Healthy adults (n = 434), recruited from parents and staff of 14 primary and secondary schools in Belgium in the spring of 2005, were allocated into one of two intervention groups (receiving inter…	Univ Ghent, Dept Movement & Sports Sci, B-9000 Ghent, Belgium; Univ Queensland, Sch Populat Hlth, Canc Prevent Res Ctr, Brisbane, Qld, Australia	De Bourdeaudhuij, I (reprint author), Univ Ghent, Dept Movement & Sports Sci, Watersportlaan 2, B-9000 Ghent, Belgium.	Ilse.Debourdeauduji@UGent.be		Vandelanotte, Corneel/0000-0002-4445-8094			*ACSM, 1978, MED SCI SPORTS EXERC, V10, pR7; Ajzen I., 1985, ACTION CONTROL COGNI, P11, DOI DOI 10.1007/978-3-642-69746-3_2; Anhoj J, 2004, J MED INTERNET RES, V6, P47, DOI 10.2196/jmir.6.3.e28; BAYINGANA K, 2004, 2006036 SCI I PUBL H; Bernhardt J. M., 2001, INT ELECT J HLTH ED, V4, P290; Brug J, 1998, HEALTH EDUC BEHAV, V25, P517, DOI 10.1177/109019819802500409; Brug J, 1999, PATIENT EDUC COUNS,…	52	92	10.22	94	6	26	ACADEMIC PRESS INC ELSEVIER SCIENCE	SAN DIEGO	525 B ST, STE 1900, SAN DIEGO, CA 92101-4495 USA		0091-7435		PREV MED	Prev. Med.	MAR	2007	44	3					209	217
J	Richardson, CR; Buis, LR; Janney, AW; Goodrich, DE; Sen, A; Hess, ML; Mehari, KS; Fortlage, LA; Resnick, PJ; Zikmund-Fisher, BJ; Strecher, VJ; Piette, JD				Richardson, Caroline R.; Buis, Lorraine R.; Janney, Adrienne W.; Goodrich, David E.; Sen, Ananda; Hess, Michael L.; Mehari, Kathleen S.; Fortlage, Laurie A.; Resnick, Paul J.; Zikmund-Fisher, Brian J.; Strecher, Victor J.; Piette, John D.			An Online Community Improves Adherence in an Internet-Mediated Walking Program. Part 1: Results of a Randomized Controlled Trial	JOURNAL OF MEDICAL INTERNET RESEARCH			English	Article	Internet; walking; social support; chronic disease management; adherence; attrition; retention; engagement; online community; exercise	DIABETES SELF-MANAGEMENT; SOCIAL SUPPORT; VIRTUAL COMMUNITIES; HEALTH-CARE; INTERVENTIONS; OUTCOMES	Background: Approximately half of American adults do not meet recommended physical activity guidelines. Face-to-face lifestyle interventions improve health outcomes but are unlikely to yield population-level improvements because they can be difficult to disseminate, expensive to maintain, and inconvenient for the recipient. In contrast, Internet-based behavior change interventions can be dissemin…	[Richardson, Caroline R.; Janney, Adrienne W.; Sen, Ananda; Hess, Michael L.; Mehari, Kathleen S.; Fortlage, Laurie A.] Univ Michigan, Dept Family Med, Ann Arbor, MI 48104 USA; [Richardson, Caroline R.; Goodrich, David E.; Piette, John D.] Vet Affairs Ann Arbor Healthcare Syst, Res & Dev Ctr Clin Management Res, Hlth Serv, Ann Arbor, MI USA; [Buis, Lorraine R.] Wayne State Univ, Coll Nursing Adul…	Richardson, CR (reprint author), Univ Michigan, Dept Family Med, 1018 Fuller St, Ann Arbor, MI 48104 USA.	caroli@umich.edu	Zikmund-Fisher, Brian/A-7677-2009	Goodrich, David/0000-0003-3232-2189; Buis, Lorraine/0000-0001-5855-9972; Zikmund-Fisher, Brian/0000-0002-1637-4176	Robert Wood Johnson Foundation [57408]; NIH-NHLBI [K23 HL075098]; Michigan Diabetes Research and Training Center [P60 DK020572]; Center for Health Communications Research [P50 CA101451]; Michigan Institute for Clinical and Health Research (NIH) [UL1RR024986]; University of Michigan; American Cancer Society [MRSG-06-130-01-CPPB]	The study was funded by Dr Richardson's Physician Faculty Scholars Program award from the Robert Wood Johnson Foundation (57408). Additional funding was provided by awards from NIH-NHLBI (K23 HL075098, Richardson), the Michigan Diabetes Research and Training Center (P60 DK020572), the Center for Health Communications Research (P50 CA101451), the Michigan Institute for Clinical and Health Research…	An LC, 2008, J MED INTERNET RES, V10, DOI 10.2196/jmir.1018; Avins AL, 1998, J MED ETHICS, V24, P401, DOI 10.1136/jme.24.6.401; BANDURA A, 1977, PSYCHOL REV, V84, P191, DOI 10.1037//0033-295X.84.2.191; Bandura A., 1977, SOCIAL LEARNING THEO; Barrera M, 2002, AM J COMMUN PSYCHOL, V30, P637, DOI 10.1023/A:1016369114780; Barrera Jr M., 2000, HDB COMMUNITY PSYCHO, P215, DOI DOI 10.1007/978-1-4615-419…	29	92	15.33	92	5	44	JOURNAL MEDICAL INTERNET RESEARCH	TORONTO	TORONTO GENERAL HOSPITAL, R FRASER ELLIOTT BLDG, 4TH FL, R 4S435, 190 ELIZABETH ST, TORONTO, ON M5G 2C4, CANADA		1438-8871		J MED INTERNET RES	J. Med. Internet Res.	OCT-DEC	2010	12	4					138	153	e71
J	Unnithan, VB; Houser, W; Fernhall, B				Unnithan, V. B.; Houser, W.; Fernhall, B.			Evaluation of the energy cost of playing a dance simulation video game in overweight and non-overweight children and adolescents	INTERNATIONAL JOURNAL OF SPORTS MEDICINE			English	Article	submaximal energy cost; obesity	NUTRITION EXAMINATION SURVEY; BODY-COMPOSITION; NATIONAL-HEALTH; OBESE; WALKING; EXERCISE; ADULTS; GIRLS; RESPONSES; OUTPUT	The purpose of this study was to determine if there were any differences in the submaximal energy cost of movement between overweight (OW) and non-overweight (NO) children while playing a dance simulation video game, Dance Dance Revolution (DDR) and to determine if the cardiorespiratory measures obtained while playing the game met the American College of Sports Medicine (ACSM) recommendations for…	Liverpool Hope Univ, Sport Dept, Deanery Sci & Social Sci, Liverpool L16 9JD, Merseyside, England; Syracuse Univ, Dept Exercise Sci, Syracuse, NY 13244 USA; Univ Illinois, Coll Life Sci, Champaign, IL 61820 USA	Unnithan, VB (reprint author), Liverpool Hope Univ, Sport Dept, Deanery Sci & Social Sci, Hope Pk, Liverpool L16 9JD, Merseyside, England.	unnithv@hope.ac.uk					Andersen RE, 1998, JAMA-J AM MED ASSOC, V279, P938, DOI 10.1001/jama.279.12.938; Ayub BV, 2003, MED SCI SPORT EXER, V35, P669, DOI 10.1249/01.MSS.0000058355.45172.DE; BAROR O, 1983, PEDIAT SPORTS MED PR, P10; BUTTS NK, 1995, MED SCI SPORT EXER, V27, P121; Collis T, 2001, CIRCULATION, V103, P820; Crespo CJ, 2001, ARCH PEDIAT ADOL MED, V155, P360; Cureton KJ, 1997, MED SCI SPORT EXER, V29, P259, DO…	33	92	9.2	92	1	11	GEORG THIEME VERLAG KG	STUTTGART	RUDIGERSTR 14, D-70469 STUTTGART, GERMANY	0172-4622			INT J SPORTS MED	Int. J. Sports Med.	OCT	2006	27	10					804	809
J	Vandelanotte, C; De Bourdeaudhuij, I; Sallis, JF; Spittaels, H; Brug, J				Vandelanotte, C; De Bourdeaudhuij, I; Sallis, JF; Spittaels, H; Brug, J			Efficacy of sequential or simultaneous interactive computer-tailored interventions for increasing physical activity and decreasing fat intake	ANNALS OF BEHAVIORAL MEDICINE			English	Article		DIETARY-FAT; NUTRITION EDUCATION; ACTIVITY QUESTIONNAIRE; BLOOD-PRESSURE; HEALTH; ADULTS; BEHAVIORS; IMPACT; WOMEN; FEEDBACK	Background: Little evidence exists about the effectiveness of "interactive" computer-tailored interventions and about the combined effectiveness of tailored interventions on physical activity and diet. Furthermore, it is unknown whether they should be executed sequentially or simultaneously. Purpose: The purpose of this study was to examine (a) the effectiveness of interactive computer-tailored i…	State Univ Ghent, Dept Movement & Sport Sci, B-9000 Ghent, Belgium; San Diego State Univ, San Diego, CA 92182 USA; Erasmus Sch Centrum, Rotterdam, Netherlands	Vandelanotte, C (reprint author), State Univ Ghent, Dept Movement & Sport Sci, Watersportlaan 2, B-9000 Ghent, Belgium.	Corneel.Vandelanotte@UGent.be		Vandelanotte, Corneel/0000-0002-4445-8094			AINSWORTH BE, 1993, MED SCI SPORT EXER, V25, P71, DOI 10.1249/00005768-199301000-00011; AINSWORTH BARBARA E., 2000, MED SCI SPORTS EXERC, P498, DOI DOI 10.1097/00005768-200009001-00009; Ajzen I., 1985, ACTION CONTROL COGNI, P11, DOI DOI 10.1007/978-3-642-69746-3_2; Appel LJ, 2003, JAMA-J AM MED ASSOC, V289, P2083; Armitage CJ, 2001, SOC SCI MED, V52, P1517, DOI 10.1016/S0277-9536(00)00265-3; Bock…	56	92	8.36	92	2	13	LAWRENCE ERLBAUM ASSOC INC	MAHWAH	10 INDUSTRIAL AVE, MAHWAH, NJ 07430-2262 USA	0883-6612			ANN BEHAV MED	Ann. Behav. Med.	APR	2005	29	2					138	146
J	Williamson, DA; Walden, HM; White, MA; York-Crowe, E; Newton, RL; Alfonso, A; Gordon, S; Ryan, D				Williamson, Donald A.; Walden, Heather M.; White, Marney A.; York-Crowe, Emily; Newton, Robert L., Jr.; Alfonso, Anthony; Gordon, Stewart; Ryan, Donna			Two-year Internet-based randomized controlled trial for weight loss in African-American girls	OBESITY			English	Article	overweight; adolescent; African-American; Internet-based weight loss; parental support	FOLLOW-UP; MANAGEMENT PROGRAM; CHILDHOOD OBESITY; HEALTH; OVERWEIGHT; ADOLESCENTS; PREVENTION; CHILDREN; INTERVENTION; MAINTENANCE	Objective: A randomized controlled trial tested the efficacy of an internet-based lifestyles behavior modification program for African-American girls over a 2-year period of intervention. Research Methods and Procedures: Fifty-seven overweight (mean BMI percentile, 98.3) African-American girls (mean age, 13.2 years) were randomly assigned to an interactive behavioral internet program or an intern…	Pennington Biomed Res Ctr, Baton Rouge, LA 70808 USA	Williamson, DA (reprint author), Pennington Biomed Res Ctr, 6400 Perkins Rd, Baton Rouge, LA 70808 USA.	WilliaDA@pbrc.edu			NICHD NIH HHS [R01 HD39104-03]		Baranowski T, 2003, ETHN DIS S1, V13, pS30; Brodie M, 2000, HEALTH AFFAIR, V19, P255, DOI 10.1377/hlthaff.19.6.255; BROWNELL KD, 1983, PEDIATRICS, V71, P515; Caballero B, 2003, AM J CLIN NUTR, V78, P1030; EPSTEIN LH, 1994, HEALTH PSYCHOL, V13, P373, DOI 10.1037/0278-6133.13.5.373; Fitzgibbon ML, 2005, J PEDIATR-US, V146, P618, DOI 10.1016/j.jpeds.2004.12.019; Flegal KM, 1998, INT J OBESITY, V22, …	41	92	9.2	93	3	10	NORTH AMER ASSOC STUDY OBESITY	SILVER SPRING	8630 FENTON ST, SUITE 918, SILVER SPRING, MD 20910 USA		1071-7323		OBESITY	Obesity	JUL	2006	14	7					1231	1243
J	Spittaels, H; De Bourdeaudhuij, I; Brug, J; Vandelanotte, C				Spittaels, Heleen; De Bourdeaudhuij, I.; Brug, J.; Vandelanotte, C.			Effectiveness of an online computer-tailored physical activity intervention in a real-life setting	HEALTH EDUCATION RESEARCH			English	Article		WELLNESS PROGRAMS; EMPLOYEE FITNESS; WEIGHT-LOSS; HEALTH; COMMUNICATION; PARTICIPANTS; BEHAVIORS; WORKPLACE; EDUCATION; MEDICINE	The aim of this study was to evaluate the effectiveness of a computer-tailored physical activity intervention delivered through the Internet in a real-life setting. Healthy adults (n = 526), recruited in six worksites, between 25 and 55 years of age were randomized to one of three conditions receiving, respectively, (i) online-tailored physical activity advice + stage-based reinforcement e-mails,…	Univ Ghent, Dept Movement & Sports Sci, B-9000 Ghent, Belgium; Erasmus Univ, Med Ctr Rotterdam, Dept Publ Hlth, NL-3000 DR Rotterdam, Netherlands; Univ Queensland, Canc Prevent Res Ctr, Sch Populat Hlth, Herston, Qld 4006, Australia	Belgium	Ilse.DeBourdeaudhuij@UGent.be		Vandelanotte, Corneel/0000-0002-4445-8094			Ajzen I., 1985, ACTION CONTROL COGNI, P11, DOI DOI 10.1007/978-3-642-69746-3_2; Brug J, 1999, PATIENT EDUC COUNS, V36, P145, DOI 10.1016/S0738-3991(98)00131-1; BUZIARSIST J, 2001, 200222 IPH EPI SCI I; Cavill N, 2004, J SPORT SCI, V22, P771, DOI 10.1080/02640410410001712467; *CDC, 2001, JAMA-J AM MED ASSOC, V285, P1835; CONRAD P, 1987, J OCCUP ENVIRON MED, V29, P317; Craig CL, 2003, MED SCI SPORT…	39	91	10.11	91	2	21	OXFORD UNIV PRESS	OXFORD	GREAT CLARENDON ST, OXFORD OX2 6DP, ENGLAND		0268-1153		HEALTH EDUC RES	Health Educ. Res.	JUN	2007	22	3					385	396
J	Breton, ER; Fuemmeler, BF; Abroms, LC				Breton, Emily R.; Fuemmeler, Bernard F.; Abroms, Lorien C.			Weight loss-there is an app for that! But does it adhere to evidence-informed practices?	TRANSLATIONAL BEHAVIORAL MEDICINE			English	Article	mHealth; Weight loss; Smartphones; Apps		Little is known about how much smartphone apps for weight control adhere to evidence-informed practices. The aim of this study was to review and summarize the content of available weight control apps. Information on content, user rating, and price was extracted from iTunes on September 25, 2009. Apps (n = 204) were coded for adherence to 13 evidence-informed practices for weight control. Latent c…	[Breton, Emily R.; Abroms, Lorien C.] George Washington Univ, Sch Publ Hlth & Hlth Serv, Washington, DC USA; [Fuemmeler, Bernard F.] Duke Univ, Med Ctr, Dept Community & Family Med & Psychol & Neurosci, Durham, NC 27710 USA	Fuemmeler, BF (reprint author), Duke Univ, Med Ctr, Dept Community & Family Med & Psychol & Neurosci, Box 104006,Rm 633, Durham, NC 27710 USA.	bernard.fuemmeler@duke.edu			[K07CA124905]	Support to complete analyses and prepare this article was funded in part by grant K07CA124905 awarded to Dr. Bernard F. Fuemmeler.	Abroms L. C. P. N., 2011, EHEALTH TEC IN PRESS; Abroms LC, 2011, AM J PREV MED, V40, P279, DOI 10.1016/j.amepre.2010.10.032; Atienza AA, 2007, AM J PREV MED, V32, pS71, DOI 10.1016/j.amepre.2007.02.013; Backinger CL, 2011, TOB CONTROL, V20, P119, DOI 10.1136/tc.2009.035550; Bock BC, 2004, NICOTINE TOB RES, V6, P207, DOI 10.1080/14622200410001676332; Burke LE, 2011, OBESITY, V19, P338, DOI 10.1038…	41	91	18.2	91	0	16	SPRINGER INTERNATIONAL PUBLISHING AG	CHAM	GEWERBESTRASSE 11, CHAM, CH-6330, SWITZERLAND		1869-6716	1613-9860	TRANSL BEHAV MED	Transl. Behav. Med.	DEC	2011	1	4					523	529
J	Illner, AK; Freisling, H; Boeing, H; Huybrechts, I; Crispim, SP; Slimani, N				Illner, A-K; Freisling, H.; Boeing, H.; Huybrechts, I.; Crispim, S. P.; Slimani, N.			Review and evaluation of innovative technologies for measuring diet in nutritional epidemiology	INTERNATIONAL JOURNAL OF EPIDEMIOLOGY			English	Article	dietary assessment; technology; epidemiological studies; innovative methodology; nutritional dietary methodologies	FOOD-FREQUENCY QUESTIONNAIRE; PERSONAL DIGITAL ASSISTANT; CONSUMPTION VALIDATION EFCOVAL; HEALTH-AMERICAN-ASSOCIATION; WEB-BASED QUESTIONNAIRES; HISTORY QUESTIONNAIRE; ENERGY-INTAKE; PORTION SIZE; NATIONAL-INSTITUTES; MULTIETHNIC COHORT	Introduction The use of innovative technologies is deemed to improve dietary assessment in various research settings. However, their relative merits in nutritional epidemiological studies, which require accurate quantitative estimates of the usual intake at individual level, still need to be evaluated. Objective To report on the inventory of available innovative technologies for dietary assessmen…	[Illner, A-K; Freisling, H.; Huybrechts, I.; Crispim, S. P.; Slimani, N.] Int Agcy Res Canc, Dietary Exposure Assessment Grp, Nutr & Metab Sect, F-69372 Lyon, France; [Boeing, H.] German Inst Human Nutr Potsdam Rehbrucke, Dept Epidemiol, Nuthetal, Germany	Illner, AK (reprint author), Int Agcy Res Canc, Dietary Exposure Assessment Grp, Nutr & Metab Sect, 150 Cours Albert Thomas, F-69372 Lyon, France.	illnera@fellows.iarc.fr	Crispim, Sandra/G-9983-2011	Crispim, Sandra/0000-0002-2257-9899	IARC Postdoctoral Fellowship; European Commission; regional, national and international programmes (COFUND)	We would like to thank Viktoria Knaze for her help in editing the manuscript. This research is carried out within the IARC Postdoctoral Fellowship Programme 2010/2011, partially supported by the European Commission FP7 Marie Curie Actions-People-Cofunding of regional, national and international programmes (COFUND).	Agricultural Research Service USDoA, 2007, NHANES; Amft O, 2008, ARTIF INTELL MED, V42, P121, DOI 10.1016/j.artmed.2007.11.007; Aoki T, 2006, J TELEMED TELECARE, V12, P348, DOI 10.1258/135763306778682422; Apovian CM, 2010, PUBLIC HEALTH NUTR, V13, P615, DOI 10.1017/S1368980009991996; Arab L, 2011, AM J EPIDEMIOL, V174, P1256, DOI 10.1093/aje/kwr224; Arab L, 2010, J AM DIET ASSOC, V110, P1238, DOI…	126	91	22.75	93	4	71	OXFORD UNIV PRESS	OXFORD	GREAT CLARENDON ST, OXFORD OX2 6DP, ENGLAND		0300-5771		INT J EPIDEMIOL	Int. J. Epidemiol.	AUG	2012	41	4					1187	1203
J	Anderson-Hanley, C; Arciero, PJ; Brickman, AM; Nimon, JP; Okuma, N; Westen, SC; Merz, ME; Pence, BD; Woods, JA; Kramer, AF; Zimmerman, EA				Anderson-Hanley, Cay; Arciero, Paul J.; Brickman, Adam M.; Nimon, Joseph P.; Okuma, Naoko; Westen, Sarah C.; Merz, Molly E.; Pence, Brandt D.; Woods, Jeffrey A.; Kramer, Arthur F.; Zimmerman, Earl A.			Exergaming and Older Adult Cognition A Cluster Randomized Clinical Trial	AMERICAN JOURNAL OF PREVENTIVE MEDICINE			English	Article		PHYSICAL-ACTIVITY; VIRTUAL-REALITY; ALZHEIMER-DISEASE; FUTURE-DIRECTIONS; AEROBIC EXERCISE; BEHAVIOR-CHANGE; BRAIN; IMPAIRMENT; FITNESS; DEMENTIA	Background: Dementia cases may reach 100 million by 2050. Interventions are sought to curb or prevent cognitive decline. Exercise yields cognitive benefits, but few older adults exercise. Virtual reality-enhanced exercise or "exergames" may elicit greater participation. Purpose: To test the following hypotheses: (1) stationary cycling with virtual reality tours ("cybercycle") will enhance executi…	[Anderson-Hanley, Cay; Arciero, Paul J.; Nimon, Joseph P.; Westen, Sarah C.; Merz, Molly E.] Union Coll, Dept Psychol, Healthy Aging & Neuropsychol Lab, Schenectady, NY 12308 USA; [Anderson-Hanley, Cay; Arciero, Paul J.; Okuma, Naoko] Skidmore Coll, Hlth & Exercise Sci Dept, Saratoga Springs, NY 12866 USA; [Brickman, Adam M.] Columbia Univ, Coll Phys & Surg, Taub Inst Res Alzheimers Dis & Aging B…	Anderson-Hanley, C (reprint author), Union Coll, Dept Psychol, Healthy Aging & Neuropsychol Lab, 807 Union St, Schenectady, NY 12308 USA.	andersoc@union.edu		Pence, Brandt/0000-0002-4059-9092	Pioneer Portfolio of the Robert Wood Johnson Foundation [64449]; Union College; Skidmore College	This study was funded by a grant from the Pioneer Portfolio of the Robert Wood Johnson Foundation, through the Health Games Research national program (# 64449); and by faculty and student grants from Union and Skidmore Colleges. The Robert Wood Johnson Foundation had no role in the design and conduct of the study, analysis and interpretation of the data, or preparation or approval of the manuscri…	Angevaren M, 2008, COCHRANE DATABASE SY; Annesi JJ, 1997, PERCEPT MOTOR SKILL, V85, P835; Baker LD, 2010, ARCH NEUROL-CHICAGO, V67, P71, DOI 10.1001/archneurol.2009.307; Baranowski T, 2008, AM J PREV MED, V34, P74, DOI 10.1016/j.amepre.2007.09.027; Booth FW, 2006, MED SCI SPORT EXER, V38, P405, DOI 10.1249/01.mss.0000205117.11882.65; Chang ML, 2010, J GERONTOL A-BIOL, V65, P1369, DOI 10.1093/gero…	66	90	22.5	92	14	74	ELSEVIER SCIENCE INC	NEW YORK	360 PARK AVE SOUTH, NEW YORK, NY 10010-1710 USA		0749-3797		AM J PREV MED	Am. J. Prev. Med.	FEB	2012	42	2					109	119
J	Daley, AJ				Daley, Amanda J.			Can Exergaming Contribute to Improving Physical Activity Levels and Health Outcomes in Children?	PEDIATRICS			English	Article	exergaming; children; physical activity; video games; computer games	VIDEO GAME; ENERGY-EXPENDITURE; COMPUTER GAMES; PHYSIOLOGICAL-RESPONSES; OVERWEIGHT CHILDREN; YOUNG-PEOPLE; SCREEN TIME; ADOLESCENTS; TELEVISION; OBESITY	Physical inactivity among children is a serious public health problem. It has been suggested that high levels of screen time are contributory factors that encourage sedentary lifestyles in young people. As physical inactivity and obesity levels continue to rise in young people, it has been proposed that new-generation active computer- and video-console games (otherwise known as "exergaming") may …	Univ Birmingham, Sch Med, Birmingham B15 2TT, W Midlands, England	Daley, AJ (reprint author), Univ Birmingham, Sch Med, Birmingham B15 2TT, W Midlands, England.	a.daley@bham.ac.uk					Ainsworth BE, 2000, MED SCI SPORT EXER, V32, pS498, DOI 10.1097/00005768-200009001-00009; Anderson CA, 2001, PSYCHOL SCI, V12, P353, DOI 10.1111/1467-9280.00366; Anderson SE, 2008, BMC PUBLIC HEALTH, V8, DOI 10.1186/1471-2458-8-366; Baquet G, 2003, SPORTS MED, V33, P1127, DOI 10.2165/00007256-200333150-00004; Bar-on ME, 2001, PEDIATRICS, V107, P423; Baranowski T, 2008, AM J PREV MED, V34, P74, DO…	49	90	12.86	91	11	46	AMER ACAD PEDIATRICS	ELK GROVE VILLAGE	141 NORTH-WEST POINT BLVD,, ELK GROVE VILLAGE, IL 60007-1098 USA		0031-4005		PEDIATRICS	Pediatrics	AUG	2009	124	2					763	771
J	Maloney, AE; Bethea, TC; Kelsey, KS; Marks, JT; Paez, S; Rosenberg, AM; Catellier, DJ; Hamer, RM; Sikich, L				Maloney, Ann E.; Bethea, T. Carter; Kelsey, Kristine S.; Marks, Julie T.; Paez, Sadye; Rosenberg, Angela M.; Catellier, Diane J.; Hamer, Robert M.; Sikich, Linmarie			A pilot of a video game (DDR) to promote physical activity and decrease sedentary screen time	OBESITY			English	Article		OVERWEIGHT CHILDREN; PRESCHOOL-CHILDREN; REDUCING OBESITY; YOUTH; TELEVISION; DANCE; CHILDHOOD; INTERVENTION; ADOLESCENTS; VALIDATION	Objective: We examined the feasibility of Dance Dance Revolution (DDR), a dance video game, in participants' homes, to increase physical activity (PA) and to decrease sedentary screen time (SST). Methods and Procedures: Sixty children (7.5 +/- 0.5 years) were randomized in a 2:1 ratio to DDR or to wait-list control (10-week delay). DDR use was logged, PA was measured objectively by accelerometry.…	[Maloney, Ann E.] Maine Med Ctr, Res Inst, Ctr Psychiat Res, Dept Psychiat, Scarborough, ME 04102 USA; [Bethea, T. Carter; Hamer, Robert M.; Sikich, Linmarie] Univ N Carolina, Dept Psychiat, Chapel Hill, NC USA; [Kelsey, Kristine S.] Univ N Carolina, Dept Nutr, Chapel Hill, NC USA; [Marks, Julie T.] Constella Grp, Durham, NC USA; [Paez, Sadye; Rosenberg, Angela M.] Univ N Carolina, Dept Allied Hl…	Maloney, AE (reprint author), Maine Med Ctr, Res Inst, Ctr Psychiat Res, Dept Psychiat, Scarborough, ME 04102 USA.	malona1@mmc.org			University of North Carolina (UNC); Nutrition Research Unit; Body Composition Core National Institutes of Health [(NIH)-DK056350]; NIH [T32-MH19011]	We acknowledge the efforts of the children and parents who participated in the DANCER study, the DDR trainers: Jamie Regulski, Hillary Smith, Michael Bade, Justin Wilhelm, Jessie Campbell, and Silke Ullmann; research assistants: Jonathan Bloom, Jonas Horowitz, Cathy Jones, Amy Levine, Cheree Porter, Marta Rojas, Emily Williams, and Traci Yates. We are grateful to Abby Sheer and Peter Robichaux fo…	ANDERSON DR, 1985, CHILD DEV, V56, P1345, DOI 10.1111/j.1467-8624.1985.tb00202.x; Berkey CS, 2003, PEDIATRICS, V111, P836, DOI 10.1542/peds.111.4.836; Catellier DJ, 2005, MED SCI SPORT EXER, V37, pS555, DOI 10.1249/01.mss.0000185651.59486.4e; Cohen DA, 2006, PEDIATRICS, V118, pE1381, DOI 10.1542/peds.2006-1226; Dennison BA, 2004, ARCH PEDIAT ADOL MED, V158, P170, DOI 10.1001/archpedi.158.2.170; E…	33	90	11.25	90	1	16	NATURE PUBLISHING GROUP	NEW YORK	75 VARICK STREET, 9TH FLOOR, NEW YORK, NY 10013-1917 USA	1930-7381			OBESITY	Obesity	SEP	2008	16	9					2074	2080
J	White, MA; Martin, PD; Newton, RL; Walden, HM; York-Crowe, EE; Gordon, ST; Ryan, DH; Williamson, DA				White, MA; Martin, PD; Newton, RL; Walden, HM; York-Crowe, EE; Gordon, ST; Ryan, DH; Williamson, DA			Mediators of weight loss in a family-based intervention presented over the Internet	OBESITY RESEARCH			English	Article	adolescents; African American; Internet; telehealth; family-based interventions	CHILDHOOD OBESITY; DIETARY COMPLIANCE; ADOLESCENT GIRLS; EATING BEHAVIOR; SELF-EFFICACY; CHILDREN; OVERWEIGHT; PROGRAM; MANAGEMENT; PARENTS	Objective: To assess the process variables involved in a weight loss program for African-American adolescent girls. Several process variables have been identified as affecting success in in vivo weight loss programs for adults an children, including program adherence, self-efficacy, and social support. The current study sought to broaden the understanding of these process variables as they pertai…	Louisiana State Univ, Pennington Biomed Res Ctr, Baton Rouge, LA 70803 USA	White, MA (reprint author), Yale Psychiat Res, 301 Cedar St,2nd Floor, New Haven, CT 06519 USA.	marney.white@yale.edu			NICHD NIH HHS [5 R01 HD39104-03]		ABRAMS KK, 1993, INT J EAT DISORDER, V14, P49, DOI 10.1002/1098-108X(199307)14:1<49::AID-EAT2260140107>3.0.CO;2-Z; BARBARIN OA, 1985, FAM RELAT, V34, P115, DOI 10.2307/583764; BARON RM, 1986, J PERS SOC PSYCHOL, V51, P1173, DOI 10.1037/0022-3514.51.6.1173; BLOCK G, 1986, AM J EPIDEMIOL, V124, P453; Bray GA, 1998, CONT DIAGNOSIS MANAG; CLARK MM, 1991, J CONSULT CLIN PSYCH, V59, P739, DOI 10.1037//…	43	90	7.5	90	5	24	NORTH AMER ASSOC STUDY OBESITY	SILVER SPRING	8630 FENTON ST, SUITE 918, SILVER SPRING, MD 20910 USA		1071-7323		OBES RES	Obes. Res.	JUL	2004	12	7					1050	1059
J	Leslie, E; Marshall, AL; Owen, N; Bauman, A				Leslie, E; Marshall, AL; Owen, N; Bauman, A			Engagement and retention of participants in a physical activity website	PREVENTIVE MEDICINE			English	Article	process evaluation; workplace; Internet; health behavior; transtheoretical model	RANDOMIZED CONTROLLED-TRIAL; ACTIVITY INTERVENTION; INFORMATION-TECHNOLOGY; PREVENTIVE MEDICINE; PRINT; COMMUNICATION; STRATEGIES; HEALTH	Background. Websites have the potential to deliver enhanced versions of targeted and tailored physical activity programs to large numbers of participants. We describe participant engagement and retention with a stage-based physical activity website in a workplace setting. Methods. We analyzed data from participants in the website condition of a randomized trial designed to test the efficacy of a …	Univ Queensland, Sch Populat Hlth, Canc Prevent Res Ctr, Herston, Qld 4006, Australia; Univ Queensland, Sch Human Movement Studies, St Lucia, Qld, Australia; Univ Sydney, Sch Publ Hlth, Sydney, NSW, Australia	Leslie, E (reprint author), Univ Queensland, Sch Populat Hlth, Canc Prevent Res Ctr, Herston Rd, Herston, Qld 4006, Australia.	e.leslie@sph.uq.edu.au	Owen, Neville/F-8329-2010; Marshall, Alison/A-6693-2011; Owen, Neville/K-5986-2012	Owen, Neville/0000-0003-2784-4820; Leslie, Eva/0000-0002-8498-9391			Dunn AL, 1997, PREV MED, V26, P883, DOI 10.1006/pmed.1997.0218; Estabrooks PA, 2003, PSYCHOL SPORT EXERC, V4, P41, DOI 10.1016/S1469-0292(02)00016-X; Fotheringham MJ, 2000, AM J PREV MED, V19, P113, DOI 10.1016/S0749-3797(00)00188-4; Kreuter M., 2000, TAILORING HLTH MESSA; Marcus BH, 1998, AM J PREV MED, V15, P362, DOI 10.1016/S0749-3797(98)00079-8; Marcus BH, 2000, AM J PREV MED, V19, P121, DOI …	17	89	8.09	89	5	15	ACADEMIC PRESS INC ELSEVIER SCIENCE	SAN DIEGO	525 B ST, STE 1900, SAN DIEGO, CA 92101-4495 USA		0091-7435		PREV MED	Prev. Med.	JAN	2005	40	1					54	59
J	Cavallo, DN; Tate, DF; Ries, AV; Brown, JD; DeVellis, RF; Ammerman, AS				Cavallo, David N.; Tate, Deborah F.; Ries, Amy V.; Brown, Jane D.; DeVellis, Robert F.; Ammerman, Alice S.			A Social Media-Based Physical Activity Intervention A Randomized Controlled Trial	AMERICAN JOURNAL OF PREVENTIVE MEDICINE			English	Article		DIABETES SELF-MANAGEMENT; WEIGHT-LOSS PROGRAM; ONLINE COMMUNITY; INTERNET SUPPORT; MAINTENANCE; ADULTS; WEB; WALKING; PARTICIPATION; PROMOTION	Background: Online social networks, such as Facebook (TM), have extensive reach, and they use technology that could enhance social support, an established determinant of physical activity. This combination of reach and functionality makes online social networks a promising intervention platform for increasing physical activity. Purpose: To test the efficacy of a physical activity intervention tha…	[Cavallo, David N.; Tate, Deborah F.; Ries, Amy V.; Ammerman, Alice S.] Univ N Carolina, Dept Nutr, Chapel Hill, NC USA; [Tate, Deborah F.; DeVellis, Robert F.] Univ N Carolina, Dept Hlth Behav & Hlth Educ, Chapel Hill, NC USA; [Brown, Jane D.] Univ N Carolina, Sch Journalism & Mass Commun, Chapel Hill, NC USA	Cavallo, DN (reprint author), Univ Calif Los Angeles, Sch Publ Hlth, 650 Charles Young Dr S, Los Angeles, CA 90095 USA.	dncavallo@ucla.edu			Lineberger Comprehensive Cancer Center Cancer Control Education Program, Predoctoral Fellowship, University of North Carolina (UNC) [5R25-CA057726]; NIH [DK056350]	Funding for this study was provided by the Lineberger Comprehensive Cancer Center Cancer Control Education Program, Predoctoral Fellowship, University of North Carolina (UNC) (5R25-CA057726) and by a grant from NIH (DK056350) to the UNC Nutrition Obesity Research Center.	Barrera M, 2002, AM J COMMUN PSYCHOL, V30, P637, DOI 10.1023/A:1016369114780; Bennett GG, 2009, ANNU REV PUBL HEALTH, V30, P273, DOI 10.1146/annurev.publhealth.031308.100235; Buis LR, 2011, AM J HEALTH PROMOT, V26, P73, DOI 10.4278/ajhp.110223-CIT-83; Chogahara M, 1999, J GERONTOL B-PSYCHOL, V54, pS356; Dishman RK, 2009, AM J PREV MED, V36, P133, DOI 10.1016/j.amepre.2008.09.038; Ellison N. B., 2…	35	88	22	89	17	106	ELSEVIER SCIENCE INC	NEW YORK	360 PARK AVE SOUTH, NEW YORK, NY 10010-1710 USA		0749-3797		AM J PREV MED	Am. J. Prev. Med.	NOV	2012	43	5					527	532
J	Fox, N; Ward, K; O'Rourke, A				Fox, N; Ward, K; O'Rourke, A			Pro-anorexia, weight-loss drugs and the internet: an 'anti-recovery' explanatory model of anorexia	SOCIOLOGY OF HEALTH & ILLNESS			English	Article	anorexia; explanatory model; internet; pharmaceutical drugs; resistance; weight loss	LIFE-STYLE DRUGS; ILLNESS NARRATIVES; EATING-DISORDERS; GENERAL-PRACTICE; MENTAL-ILLNESS; EXPERT PATIENT; MEDICINE; MEDICALIZATION; SUPPORT; NERVOSA	This paper explores the online 'pro-anorexia' underground, a movement that supports those with anorexia and adopts an 'anti-recovery' perspective on the disease. While encouraging a 'healthy' diet to sustain an anorexic way-of-life, the movement also recommends the radical use of weight-loss pharmaceuticals to pursue and maintain low body weight, in contrast to their conventional use to treat obe…	Univ Sheffield, Sheffield S1 4DA, S Yorkshire, England	Fox, N (reprint author), Univ Sheffield, Regent Court,30 Regent St, Sheffield S1 4DA, S Yorkshire, England.	n.j.fox@shef.ac.uk					ABRAHAM S, 1997, EATING DISORDERS FAC; Ashworth M, 2002, FAM PRACT, V19, P236, DOI 10.1093/fampra/19.3.236; BERG KM, 2002, EATING DISORDERS PAT; Bordo Susan, 1993, UNBEARABLE WEIGHT FE; Brain J., 2002, FEMINIST THEORY, V3, P151, DOI 10.1177/1464700102003002342; British Medical Association, 2000, EAT DIS BOD IM MED; Bruch H, 1973, EATING DISORDERS OBE; Brumberg Joan Jacobs, 2000, FASTING GIRLS HIS…	74	88	8	93	4	36	BLACKWELL PUBLISHING	OXFORD	9600 GARSINGTON RD, OXFORD OX4 2DQ, OXON, ENGLAND		0141-9889		SOCIOL HEALTH ILL	Sociol. Health Ill.	NOV	2005	27	7					944	971
J	Oenema, A; Brug, J; Dijkstra, A; de Weerdt, I; de Vries, H				Oenema, Anke; Brug, Johannes; Dijkstra, Arie; de Weerdt, Inge; de Vries, Hein			Efficacy and use of an internet-delivered computer-tailored lifestyle intervention, targeting saturated fat intake, physical activity and smoking cessation: A randomized controlled trial	ANNALS OF BEHAVIORAL MEDICINE			English	Article	Internet; computer-tailored; diet; physical activity; smoking	RECEIVING FOOD ASSISTANCE; MAJOR RISK-FACTORS; NUTRITION EDUCATION; MULTIPLE BEHAVIORS; DIETARY BEHAVIORS; HEALTH-PROMOTION; PROGRAM; WOMEN; CANCER; AWARENESS	Background Although experts claim that computer-tailored interventions provided over the Internet have great potential to promote health behavior change, few studies have tested the efficacy of computer-tailored lifestyle interventions online-delivered over the Internet. Purpose To evaluate the short-term (1 month) efficacy of an Internet-delivered, computer-tailored lifestyle intervention target…	[Oenema, Anke; Brug, Johannes] Erasmus MC, Univ Med Ctr, Dept Publ Hlth, NL-3000 CA Rotterdam, Netherlands; [Brug, Johannes] Vrije Univ Amsterdam Med Ctr, EMGO Inst, Amsterdam, Netherlands; [Dijkstra, Arie] Univ Groningen, Dept Psychol, NL-9712 TS Groningen, Netherlands; [de Vries, Hein] Maastricht Univ, Dept Hlth Educ & Promot, Maastricht, Netherlands	Oenema, A (reprint author), Erasmus MC, Univ Med Ctr, Dept Publ Hlth, POB 2040, NL-3000 CA Rotterdam, Netherlands.	a.oenema@erasmusmc.nl	Oenema, Anke/D-7709-2017	Oenema, Anke/0000-0002-4350-5821			Anderson ES, 2001, ANN BEHAV MED, V23, P88, DOI 10.1207/S15324796ABM2302_3; Beer-Borst S, 2000, EUR J CLIN NUTR, V54, P253, DOI 10.1038/sj.ejcn.1600934; Brug J, 2005, EUR J CLIN NUTR, V59, pS130, DOI 10.1038/sj.ejcn.1602186; Brug J, 2003, AM J CLIN NUTR, V77, p1028S; Campbell MK, 2000, AM J HEALTH PROMOT, V14, P306; Campbell MK, 2002, PREV MED, V34, P313, DOI 10.1006/pmed.2001.0988; Campbell MK, …	58	88	11	88	4	20	SPRINGER	NEW YORK	233 SPRING STREET, NEW YORK, NY 10013 USA		0883-6612		ANN BEHAV MED	Ann. Behav. Med.	APR	2008	35	2					125	135
J	Bickmore, T; Gruber, A; Picard, R				Bickmore, T; Gruber, A; Picard, R			Establishing the computer-patient working alliance in automated health behavior change interventions	PATIENT EDUCATION AND COUNSELING			English	Article	human-computer interaction; relational agent; embodied conversational agent; social interface; working alliance; automated health behavior change; exercise adoption	MALPRACTICE CLAIMS; PHYSICAL-ACTIVITY; DECISION-MAKING; COMMUNICATION; CARE; MAINTENANCE; EMPATHY; SKILL; CONVERSATIONS; SATISFACTION	Current user interfaces for automated patient and consumer health care,systems can be improved by leveraging the results of several decades of research into effective patient-provider communication skills. A research project is presented in which several such "relational" skills - including empathy, social dialogue, nonverbal immediacy behaviors, and other behaviors to build and maintain good wor…	Boston Univ, Med Ctr, Sch Med, Boston, MA 02118 USA; Harvard Univ, Sch Med, Biol Psychiat Lab, McLean Hosp, Belmont, MA 02478 USA; MIT, Media Lab, Cambridge, MA 02139 USA	Bickmore, T (reprint author), Boston Univ, Med Ctr, Sch Med, DOB 1102,720 Harrison Ave, Boston, MA 02118 USA.	bickmore@bu.edu	Picard, Rosalind/A-5095-2009	Picard, Rosalind/0000-0002-5661-0022			Altman I., 1973, SOCIAL PENETRATION D; Ambady N, 2002, PSYCHOL AGING, V17, P443, DOI 10.1037//0882-7974.17.3.443; Argyle M., 1988, BODILY COMMUNICATION; BECKER M, 1984, COMPLIANCE MED ADVIC; BECKER MH, 1975, MED CARE, V13, P10, DOI 10.1097/00005650-197501000-00002; BECKMAN HB, 1984, ANN INTERN MED, V101, P692; BECKMAN HB, 1994, ARCH INTERN MED, V54, P1365; BELLET PS, 1991, JAMA-J AM MED ASSOC, V2…	67	86	7.82	86	2	11	ELSEVIER IRELAND LTD	CLARE	ELSEVIER HOUSE, BROOKVALE PLAZA, EAST PARK SHANNON, CO, CLARE, 00000, IRELAND	0738-3991			PATIENT EDUC COUNS	Patient Educ. Couns.	OCT	2005	59	1					21	30
J	Jones, M; Luce, KH; Osborne, MI; Taylor, K; Cunning, D; Doyle, AC; Wilfley, DE; Taylor, CB				Jones, Megan; Luce, Kristine H.; Osborne, Megan I.; Taylor, Katherine; Cunning, Darby; Doyle, Angela Celio; Wilfley, Denise E.; Taylor, C. Barr			Randomized, controlled trial of an internet-facilitated intervention for reducing binge eating and overweight in adolescents	PEDIATRICS			English	Article	adolescents; overweight; disordered eating; eating disorders; weight management	WEIGHT-LOSS; OBESITY PREVENTION; RISK-FACTORS; DISORDER; CHILDREN; GIRLS; BEHAVIORS; WOMEN; ONSET; PSYCHOPATHOLOGY	OBJECTIVE. This study examined the efficacy of an Internet-facilitated intervention for weight maintenance and binge eating in adolescents. METHODS. A total of 105 adolescent male and female high school students at risk for overweight ( mean age: 15.1 +/- 1.0 years) were randomly assigned to a 16-week online intervention, StudentBodies2-BED (n = 52), or the wait-list control group ( n = 53). RESU…	[Jones, Megan] Pacific Grad Sch Psychol Stanford Doctor Psychol, Palo Alto, CA USA; [Luce, Kristine H.; Osborne, Megan I.; Cunning, Darby; Taylor, C. Barr] Stanford Univ, Dept Psychiat & Behav Sci, Stanford, CA 94305 USA; [Taylor, Katherine] Univ Calif Los Angeles, Sch Publ Hlth, Dept Community Hlth Sci, Los Angeles, CA 90024 USA; [Doyle, Angela Celio] Univ Chicago, Dept Psychiat, Chicago, IL 606…	Jones, M (reprint author), Stanford Med Ctr, Dept Psychiat & Behav Sci, 401 Quarry Rd, Stanford, CA 94305 USA.	meganjones@stanford.edu		Jones, Megan/0000-0002-0514-5888	NIDDK NIH HHS [DK065757]		AGRAS WS, 1994, BEHAV THER, V25, P225, DOI 10.1016/S0005-7894(05)80285-0; Agras WS, 1998, BEHAV THER, V29, P491, DOI 10.1016/S0005-7894(98)80045-2; Austin SB, 2005, ARCH PEDIAT ADOL MED, V159, P225, DOI 10.1001/archpedi.159.3.225; Butryn ML, 2005, INT J EAT DISORDER, V37, P285, DOI 10.1002/eat.20098; Carlisle Lauren Keely, 2005, J La State Med Soc, V157 Spec No 1, pS34; *CDCP, HLGH OBJ NAT PREV O…	51	86	10.75	87	14	39	AMER ACAD PEDIATRICS	ELK GROVE VILLAGE	141 NORTH-WEST POINT BLVD,, ELK GROVE VILLAGE, IL 60007-1098 USA		0031-4005		PEDIATRICS	Pediatrics	MAR	2008	121	3					453	462
J	Napolitano, MA; Hayes, S; Bennett, GG; Ives, AK; Foster, GD				Napolitano, Melissa A.; Hayes, Sharon; Bennett, Gary G.; Ives, Allison K.; Foster, Gary D.			Using Facebook and Text Messaging to Deliver a Weight Loss Program to College Students	OBESITY			English	Article		PHYSICAL-ACTIVITY; PUBLIC-HEALTH; AMERICAN-COLLEGE; BEHAVIOR-CHANGE; SOCIAL SUPPORT; SELF-EFFICACY; INTERVENTION; ADULTS; ASSOCIATION; FRESHMAN	Objective: Between 31 and 35% of the college-aged population is overweight or obese, yet few weight loss trials for this population have been conducted. This study examined the feasibility, acceptability, and initial efficacy of a technology-based 8-week weight loss intervention among college students. Design and Methods: Students (N = 52) were randomly assigned to one of the three arms: Facebook…	[Napolitano, Melissa A.; Hayes, Sharon; Ives, Allison K.] Temple Univ, Dept Kinesiol, Philadelphia, PA 19122 USA; [Napolitano, Melissa A.; Foster, Gary D.] Temple Univ, Dept Publ Hlth, Philadelphia, PA 19122 USA; [Napolitano, Melissa A.; Hayes, Sharon; Foster, Gary D.] Temple Univ, Ctr Obes Res & Educ, Philadelphia, PA 19122 USA; [Bennett, Gary G.] Duke Univ, Dept Psychol, Duke Obes Prevent Progr…	Napolitano, MA (reprint author), Temple Univ, Dept Kinesiol, Philadelphia, PA 19122 USA.	napolita@temple.edu			Pennsylvania Department of Health	We would like to acknowledge the dedicated study team: Joann Akpan, Amanda Cattley, Megan Halkins, Janna Howard, Ken Huang, Susan Kavulich, Mika Miyake, as well as Rob Gage, the entire Bike Temple staff, and the Temple University Health Center faculty and staff. Finally, we would like to note the contribution of Erica Levine, Kevin Morrill, and Steve Corwin for their expertise. This project was f…	Abrams DB, 1996, ANN BEHAV MED, V18, P290, DOI 10.1007/BF02895291; Aleman A. M. M., 2009, ONLINE SOCIAL NETWOR; Ames Gretchen E, 2005, Eat Behav, V6, P259, DOI 10.1016/j.eatbeh.2005.01.003; Berkman L., 2000, SOCIAL EPIDEMIOLOGY, P137; BORG GAV, 1982, MED SCI SPORT EXER, V14, P377, DOI 10.1249/00005768-198205000-00012; Boulton C., 2011, FACEBOOK TRAFFIC RIS; Christakis NA, 2007, NEW ENGL J MED, V3…	39	86	28.67	86	5	35	WILEY-BLACKWELL	HOBOKEN	111 RIVER ST, HOBOKEN 07030-5774, NJ USA		1930-7381		OBESITY	Obesity	JAN	2013	21	1					25	31
J	Neville, LM; O'Hara, B; Milat, AJ				Neville, Leonie M.; O'Hara, Blythe; Milat, Andrew J.			Computer-tailored dietary behaviour change interventions: a systematic review	HEALTH EDUCATION RESEARCH			English	Article		INCREASING PHYSICAL-ACTIVITY; RANDOMIZED CONTROLLED-TRIAL; RECEIVING FOOD ASSISTANCE; DECREASING FAT INTAKE; OF-THE-LITERATURE; NUTRITION EDUCATION; EATING HABITS; INTERNET; PROGRAM; HEALTH	Improving dietary behaviours such as increasing fruit and vegetable consumption and reducing saturated fat intake are important in the promotion of better health. Computer tailoring has shown promise as a strategy to promote such behaviours. A narrative systematic review was conducted to describe the available evidence on 'second'-generation computer-tailored primary prevention interventions for …	[Neville, Leonie M.; O'Hara, Blythe; Milat, Andrew J.] Ctr Hlth Adv, New S Wales Dept Hlth, Sydney, NSW 2060, Australia	Neville, LM (reprint author), Ctr Hlth Adv, New S Wales Dept Hlth, 73 Miller St, Sydney, NSW 2060, Australia.	neville_leonie@bigpond.com					Anderson ES, 2001, ANN BEHAV MED, V23, P88, DOI 10.1207/S15324796ABM2302_3; [Anonymous], 2006, AUSTR HLTH 2006; BLOCK G, 2004, PREV CHRONIC DIS; Booth AO, 2008, HEALTH EDUC RES, V23, P371, DOI 10.1093/her/cyn007; Brug J, 2005, EUR J CLIN NUTR, V59, pS130, DOI 10.1038/sj.ejcn.1602186; Campbell MK, 2004, J NUTR EDUC BEHAV, V36, P58, DOI 10.1016/S1499-4046(06)60134-6; Campbell MK, 1999, HEALTH EDUC …	36	86	12.29	86	4	18	OXFORD UNIV PRESS	OXFORD	GREAT CLARENDON ST, OXFORD OX2 6DP, ENGLAND	0268-1153			HEALTH EDUC RES	Health Educ. Res.	AUG	2009	24	4					699	720
J	Mokhtarian, PL; Salomon, I; Handy, SL				Mokhtarian, PL; Salomon, I; Handy, SL			The impacts of ict on leisure activities and travel: A conceptual exploration	TRANSPORTATION			English	Article	information and communication technologies; leisure; telecommunication-travel	WORK; TELECOMMUNICATIONS; PARTICIPATION; TRANSPORTATION; EXPERIENCE; INTERNET; COMMERCE; TAXONOMY; BEHAVIOR; COMMUTE	This paper offers a conceptual exploration of the potential impacts of ICTs on leisure activities and the associated travel. We start by discussing what leisure is and is not. We point out that the boundaries between leisure, mandatory, and maintenance activities are permeable, for three reasons: the multi-attribute nature of a single activity, the sequential interleaving of activity fragments, a…	Univ Calif Davis, Dept Civil & Environm Engn, Davis, CA 95616 USA; Univ Calif Davis, Inst Transportat Studies, Davis, CA 95616 USA; Hebrew Univ Jerusalem, Sch Pub Policy, IL-91905 Jerusalem, Israel; Hebrew Univ Jerusalem, Dept Geog, IL-91905 Jerusalem, Israel; Univ Calif Davis, Dept Environm Sci & Policy, Davis, CA 95616 USA; Univ Calif Davis, Inst Transportat Studies, Davis, CA 95616 USA	Mokhtarian, PL (reprint author), Univ Calif Davis, Dept Civil & Environm Engn, 1 Shields Ave, Davis, CA 95616 USA.	plmokhtarian@ucdavis.edu	Mokhtarian, Patricia/B-3374-2011	Mokhtarian, Patricia/0000-0001-7104-499X			ALBERTSON LA, 1977, J COMMUN, V27, P32, DOI 10.1111/j.1460-2466.1977.tb01824.x; Anable J, 2002, SOCIAL CHANGE AND SUSTAINABLE TRANSPORT, P181; BENNISON DJ, 1988, TRANSPORT RES A-POL, V22, P291, DOI 10.1016/0191-2607(88)90007-6; Bhat CR, 1996, TRANSPORT RES B-METH, V30, P465, DOI 10.1016/0191-2615(96)00007-0; Bhat C. R., 2004, TRANSPORT RES A-POL, V38, P573, DOI 10.1016/j.tra.2004.04.002; Brynjolf…	62	85	8.5	87	3	29	SPRINGER	NEW YORK	233 SPRING STREET, NEW YORK, NY 10013 USA		0049-4488		TRANSPORTATION	Transportation	MAY	2006	33	3					263	289
J	Pratt, M; Sarmiento, OL; Montes, F; Ogilvie, D; Marcus, BH; Perez, LG; Brownson, RC				Pratt, Michael; Sarmiento, Olga L.; Montes, Felipe; Ogilvie, David; Marcus, Bess H.; Perez, Lilian G.; Brownson, Ross C.		Lancet Phys Activity Series Workin	The implications of megatrends in information and communication technology and transportation for changes in global physical activity	LANCET			English	Article		RANDOMIZED CONTROLLED-TRIAL; WEB-BASED INTERVENTION; OF-THE-LITERATURE; PUBLIC-HEALTH; SYSTEMATIC REVIEWS; ACTIVITY BEHAVIOR; PROMOTE WALKING; INTERNET; DIFFUSION; TRANSIT	Physical inactivity accounts for more than 3 million deaths per year, most from non-communicable diseases in low-income and middle-income countries. We used reviews of physical activity interventions and a simulation model to examine how megatrends in information and communication technology and transportation directly and indirectly affect levels of physical activity across countries of low, mid…	[Pratt, Michael; Perez, Lilian G.] Ctr Dis Control & Prevent, Natl Ctr Chron Dis Prevent & Hlth Promot, Atlanta, GA 30341 USA; [Pratt, Michael; Sarmiento, Olga L.] Univ Los Andes, Sch Med, CEIBA Complex Syst Res Ctr, Bogota, Colombia; [Montes, Felipe] Univ Los Andes, CEIBA Complex Syst Res Ctr, Dept Ind Engn, Bogota, Colombia; [Ogilvie, David] Inst Publ Hlth, MRC Epidemiol Unit, Cambridge, Englan…	Pratt, M (reprint author), Ctr Dis Control & Prevent, Natl Ctr Chron Dis Prevent & Hlth Promot, Atlanta, GA 30341 USA.	mpratt@cdc.gov	Martin, Brian/H-3241-2012; lobelo, felipe/B-9148-2013; Kahlmeier, Sonja/B-8141-2014; Reis, Rodrigo/F-7447-2012; Emchi, Karma/Q-1952-2016	Kahlmeier, Sonja/0000-0001-6905-9244; Reis, Rodrigo/0000-0002-9872-9865; Katzmarzyk, Peter/0000-0002-9280-6022; Owen, Neville/0000-0003-2784-4820; Sarmiento, Olga/0000-0002-9190-3568; Goenka, Shifalika/0000-0001-6993-2883; Lobelo, Felipe/0000-0003-4185-7193	Coca Cola Company; International Union for Health Promotion and Education; Centre for Diet and Activity Research; UKCRC Public Health Research Centre of Excellence; British Heart Foundation; Economic and Social Research Council; Medical Research Council; National Institute for Health Research; Wellcome Trust; UK Clinical Research Collaboration; Center for Interdisciplinary Studies in Basic and Ap…	The findings and conclusions in this report are those of the authors and do not necessarily represent the official position of the US Centers for Disease Control and Prevention (CDC). We thank Andres Medaglia Gonzalez and Roberto Zarama for their mentoring support and Carlos Grijalba, Carlos Pedraza, and Andrea Ramirez for their contributions to the systematic search (Universidad de los Andes, Bo…	Acemoglu D, 2006, AM POLIT SCI REV, V100, P115; Acemoglu D, 2000, AM ECON REV, V90, P126, DOI 10.1257/aer.90.2.126; ACEMOGLU D., 2010, WHY NATIONS FAIL; Adams J, 1999, PROJ ENV SUST TRANSP; Anderson-Bill ES, 2011, J MED INTERNET RES, V13, DOI 10.2196/jmir.1614; Bauman A, 2008, OBES REV, V9, P119, DOI 10.1111/j.1467-789X.2007.00452.x; Bell AC, 2002, OBES RES, V10, P277, DOI 10.1038/oby.2002.38; Be…	97	83	20.75	87	5	53	ELSEVIER SCIENCE INC	NEW YORK	360 PARK AVE SOUTH, NEW YORK, NY 10010-1710 USA		0140-6736		LANCET	Lancet	2021-07-01	2012	380	9838					282	293
J	Harvey-Berino, J; Pintauro, SJ; Gold, EC				Harvey-Berino, J; Pintauro, SJ; Gold, EC			The feasibility of using Internet support for the maintenance of weight loss	BEHAVIOR MODIFICATION			English	Article		HEALTH BEHAVIOR; OBESITY; MANAGEMENT; SYSTEM; INDEX	This pilot study examined the acceptability and feasibility of conducting a weight loss maintenance intervention over the Internet. Obese adults participated in a 15-week behavioral weight control intervention and were then randomly assigned to one of the following three maintenance conditions: (a) in-person, therapist-led (TL); (b) Internet, therapist-led (1); and (c) control (C). Both maintenan…	Univ Vermont, Behav Weight Control Res Progra, Dept Nutr & Food Sci, Burlington, VT 05405 USA	Harvey-Berino, J (reprint author), Univ Vermont, Behav Weight Control Res Progra, Dept Nutr & Food Sci, Terrill Hall, Burlington, VT 05405 USA.						BJORVELL H, 1985, BRIT MED J, V291, P379; GLASGOW RE, 1995, J PEDIATR PSYCHOL, V20, P389, DOI 10.1093/jpepsy/20.4.389; GUSTAFSON DH, 1994, J AM MED INFORM ASSN, V1, P604; Harvey-Berino J, 1998, BEHAV THER, V29, P505, DOI 10.1016/S0005-7894(98)80046-4; JEFFERY RW, 1993, J CONSULT CLIN PSYCH, V61, P1038; Krishna S, 1997, J FAM PRACTICE, V45, P25; Kuczmarski RJ, 1997, OBES RES, V5, P542; MARRERO DG,…	23	82	5.86	85	2	4	SAGE PUBLICATIONS INC	THOUSAND OAKS	2455 TELLER RD, THOUSAND OAKS, CA 91320 USA		0145-4455		BEHAV MODIF	Behav. Modificat.	JAN	2002	26	1					103	116
J	Maher, CA; Lewis, LK; Ferrar, K; Marshall, S; De Bourdeaudhuij, I; Vandelanotte, C				Maher, Carol A.; Lewis, Lucy K.; Ferrar, Katia; Marshall, Simon; De Bourdeaudhuij, Ilse; Vandelanotte, Corneel			Are Health Behavior Change Interventions That Use Online Social Networks Effective? A Systematic Review	JOURNAL OF MEDICAL INTERNET RESEARCH			English	Review	systematic review; social network; behavior change; intervention; Internet; physical activity; weight loss	PHYSICAL-ACTIVITY INTERVENTION; MASS-MEDIA CAMPAIGNS; WEIGHT-LOSS; RANDOMIZED-TRIAL; FACEBOOK; BURDEN	Background: The dramatic growth of Web 2.0 technologies and online social networks offers immense potential for the delivery of health behavior change campaigns. However, it is currently unclear how online social networks may best be harnessed to achieve health behavior change. Objective: The intent of the study was to systematically review the current level of evidence regarding the effectivenes…	[Maher, Carol A.; Lewis, Lucy K.] Univ S Australia, Hlth & Use Time Grp, Adelaide, SA 5001, Australia; [Ferrar, Katia] Univ S Australia, Exercise Hlth & Human Performance Grp, Adelaide, SA 5001, Australia; [Marshall, Simon] Univ Calif San Diego, Sch Med, San Diego, CA 92103 USA; [De Bourdeaudhuij, Ilse] Univ Ghent, Dept Movement & Sports Sci, B-9000 Ghent, Belgium; [Vandelanotte, Corneel] Cent Qu…	Maher, CA (reprint author), Univ S Australia, Hlth & Use Time Grp, GPO Box 2471, Adelaide, SA 5001, Australia.	carol.maher@unisa.edu.au	Ferrar, Katia/C-8166-2009	Ferrar, Katia/0000-0003-3042-9230; Vandelanotte, Corneel/0000-0002-4445-8094	University of South Australia; Australian Research Council	This study was undertaken with assistance of the University of South Australia Fellowship Support funding scheme.; CM is the recipient of an Australian Research Council Australian Postdoctoral Award Fellowship.	Bennett GG, 2009, ANNU REV PUBL HEALTH, V30, P273, DOI 10.1146/annurev.publhealth.031308.100235; Brindal E, 2012, J MED INTERNET RES, V14, P114, DOI 10.2196/jmir.2156; Cavallo DN, 2012, AM J PREV MED, V43, P527, DOI 10.1016/j.amepre.2012.07.019; Cheung CMK, 2011, COMPUT HUM BEHAV, V27, P1337, DOI 10.1016/j.chb.2010.07.028; comScore Data Mine, 2013, DIG MONTH GERM WHAT; Davies CA, 2012, INT J BEHA…	38	82	41	82	24	119	JMIR PUBLICATIONS, INC	TORONTO	59 WINNERS CIRCLE, TORONTO, ON M4L 3Y7, CANADA		1438-8871		J MED INTERNET RES	J. Med. Internet Res.	FEB	2014	16	2							e40
J	Gerber, BS; Stolley, MR; Thompson, AL; Sharp, LK; Fitzgibbon, ML				Gerber, Ben S.; Stolley, Melinda R.; Thompson, Allison L.; Sharp, Lisa K.; Fitzgibbon, Marian L.			Mobile phone text messaging to promote healthy behaviors and weight loss maintenance: a feasibility study	HEALTH INFORMATICS JOURNAL			English	Article	African-Americans; cellular phone; health behavior; health promotion; obesity	YOUNG-PEOPLE; PHYSICAL-ACTIVITY; SOCIAL SUPPORT; SWEET TALK; TRIAL; ATTENDANCE; OBESITY; SYSTEM; WOMEN	There is a need to investigate newer strategies pertaining to the maintenance of healthy behaviors and weight. We investigated the feasibility of mobile phone text messaging to enable ongoing communication with African-American women participating in a weight management program. Ninety-five African-American women participated in this pilot study and received regularly scheduled text messages. For…	[Gerber, Ben S.] Inst Hlth Res & Policy MC 275, Chicago, IL 60608 USA; [Stolley, Melinda R.; Sharp, Lisa K.; Fitzgibbon, Marian L.] Univ Illinois, Sect Hlth Promot Res, Chicago, IL USA; [Thompson, Allison L.] Stanford Univ, Sch Med, Dept Psychiat & Behav Sci, Stanford, CA 94305 USA	Gerber, BS (reprint author), Inst Hlth Res & Policy MC 275, 1747 W Roosevelt Rd, Chicago, IL 60608 USA.	bgerber@uic.edu		Gerber, Ben/0000-0003-4367-6396	National Cancer Institute at the National Institutes of Health [R01 CA105051]	This research was funded in part from the National Cancer Institute at the National Institutes of Health (R01 CA105051).	Anhoj J, 2004, J MED INTERNET RES, V6, P47, DOI 10.2196/jmir.6.3.e28; Britt E, 2004, PATIENT EDUC COUNS, V53, P147, DOI 10.1016/S0738-3991(03)00141-1; Downer SR, 2005, MED J AUSTRALIA, V183, P366; Eyler AA, 1998, HEALTH EDUC BEHAV, V25, P640, DOI 10.1177/109019819802500510; Eysenbach G, 2005, J MED INTERNET RES, V7, DOI 10.2196/jmir.7.1.e11; FITZGIBBON ML, J WOMENS HL IN PRESS; Flynn KJ, 1998, AN…	26	81	11.57	82	3	21	SAGE PUBLICATIONS INC	THOUSAND OAKS	2455 TELLER RD, THOUSAND OAKS, CA 91320 USA		1460-4582		HEALTH INFORM J	Health Inform. J.	MAR	2009	15	1					17	25
J	Fjeldsoe, BS; Miller, YD; Marshall, AL				Fjeldsoe, Brianna S.; Miller, Yvette D.; Marshall, Alison L.			MobileMums: A Randomized Controlled Trial of an SMS-Based Physical Activity Intervention	ANNALS OF BEHAVIORAL MEDICINE			English	Article	Mobile phone; Physical activity; Postnatal; Intervention; Social cognitive theory	ACTIVITY BEHAVIOR-CHANGE; OF-THE-LITERATURE; EXERCISE; HEALTH; PROMOTION; PROGRAM; MOTHERS; WOMEN; PHONE; TIME	Postnatal women (< 12 months postpartum) are at increased risk of physical inactivity. To evaluate the efficacy and feasibility of a theory-based physical activity (PA) intervention delivered to postnatal women primarily via mobile telephone short message service (SMS). Eighty-eight women were randomized to the intervention (n = 45) or minimal contact control (n = 43) condition. The 12-week inter…	[Fjeldsoe, Brianna S.] Univ Queensland, Sch Populat, Sch Psychol, Brisbane, Qld, Australia; [Marshall, Alison L.] Queensland Univ Technol, Inst Hlth & Biomed Innovat, Sch Publ Hlth, Brisbane, Qld 4001, Australia	Fjeldsoe, BS (reprint author), Univ Queensland, Sch Populat, Sch Psychol, Brisbane, Qld, Australia.	b.fjeldsoe@sph.uq.edu.au	Fjeldsoe, Brianna/G-1879-2010; Marshall, Alison/A-6693-2011; Emchi, Karma/Q-1952-2016;	FJELDSOE, BRIANNA/0000-0003-3800-4173; Miller, Yvette D/0000-0002-5393-7142				20	78	9.75	1	17	ELSEVIER IRELAND LTD	CLARE	ELSEVIER HOUSE, BROOKVALE PLAZA, EAST PARK SHANNON, CO, CLARE, 00000, IRELAND	1386-5056			INT J MED INFORM	Int. J. Med. Inform.	JUN	2008	2008	6					101	111		10.1007/s12160-010-9170-z
J	Baranowski, T; Abdelsamad, D; Baranowski, J; O'Connor, TM; Thompson, D; Barnett, A; Cerin, E; Chen, TA				Baranowski, Tom; Abdelsamad, Dina; Baranowski, Janice; O'Connor, Teresia Margareta; Thompson, Debbe; Barnett, Anthony; Cerin, Ester; Chen, Tzu-An			Impact of an Active Video Game on Healthy Children's Physical Activity	PEDIATRICS			English	Article	exergames; Wii	RANDOMIZED CONTROLLED-TRIAL; ADOLESCENTS; NEIGHBORHOOD; COST; AGE	OBJECTIVE: This naturalistic study tests whether children receiving a new (to them) active video game spontaneously engage in more physical activity than those receiving an inactive video game, and whether the effect would be greater among children in unsafe neighborhoods, who might not be allowed to play outside. METHODS: Participants were children 9 to 12 years of age, with a BMI >50th percenti…	[Baranowski, Tom; Abdelsamad, Dina; Baranowski, Janice; O'Connor, Teresia Margareta; Thompson, Debbe; Chen, Tzu-An] Baylor Coll Med, Childrens Nutr Res Ctr, Dept Pediat, Houston, TX 77030 USA; [Barnett, Anthony; Cerin, Ester] Univ Hong Kong, Inst Human Performance, Hong Kong, Hong Kong, Peoples R China	Baranowski, T (reprint author), Baylor Coll Med, Childrens Nutr Res Ctr, Dept Pediat, 1100 Bates St,Room 2050, Houston, TX 77030 USA.	tbaranow@bcm.edu	Cerin, Ester/L-1271-2015	Cerin, Ester/0000-0002-7599-165X; Barnett, Anthony/0000-0002-6320-4073; Baranowski, Tom/0000-0002-0653-2222	National Cancer Institute [CA66724-01]; USDA/ARS [58-6250-6001]; National Institutes of Health (NIH)	Primarily funded by a grant from the National Cancer Institute (CA66724-01). This work is also a publication of the United States Department of Agriculture/Agriculture Research Service (USDA/ARS), Children's Nutrition Research Center, Department of Pediatrics, Baylor College of Medicine, Houston, Texas, and funded in part with federal funds from the USDA/ARS under Cooperative Agreement No. 58-625…	Bailey BW, 2011, ARCH PEDIAT ADOL MED, V165, P597, DOI 10.1001/archpediatrics.2011.15; BARANOWSKI T, 1993, RES Q EXERCISE SPORT, V64, P127; Barnett A, 2011, J PHYS ACT HEALTH, V8, P724; Braun V., 2006, QUALITATIVE RES PSYC, V3, P77, DOI DOI 10.1191/1478088706QP063OA; Evenson KR, 2008, J SPORT SCI, V26, P1557, DOI 10.1080/02640410802334196; Fisher RS, 2005, EPILEPSIA, V46, P1426, DOI 10.1111/j.152…	23	76	19	76	3	32	AMER ACAD PEDIATRICS	ELK GROVE VILLAGE	141 NORTH-WEST POINT BLVD,, ELK GROVE VILLAGE, IL 60007-1098 USA	0031-4005			PEDIATRICS	Pediatrics	MAR	2012	129	3					E636	E642
J	Bennett, GG; Herring, SJ; Puleo, E; Stein, EK; Emmons, KM; Gillman, MW				Bennett, Gary G.; Herring, Sharon J.; Puleo, Elaine; Stein, Evelyn K.; Emmons, Karen M.; Gillman, Matthew W.			Web-based Weight Loss in Primary Care: A Randomized Controlled Trial	OBESITY			English	Article		OBESITY MANAGEMENT; LOSS PROGRAM; INTERVENTIONS; TECHNOLOGY; PHYSICIANS; ADULTS; RISK; MAIL	Evidence is lacking regarding effective and sustainable weight loss approaches for use in the primary care setting. We conducted a 12-week randomized controlled trial to evaluate the short-term efficacy of a web-based weight loss intervention among 101 primary care patients with obesity and hypertension. Patients had access to a comprehensive website that used a moderate-intensity weight loss app…	[Bennett, Gary G.; Emmons, Karen M.] Harvard Univ, Sch Publ Hlth, Dept Soc Human Dev & Hlth, Boston, MA 02115 USA; [Bennett, Gary G.; Stein, Evelyn K.; Emmons, Karen M.] Dana Farber Canc Inst, Ctr Community Based Res, Boston, MA 02115 USA; [Herring, Sharon J.; Gillman, Matthew W.] Harvard Pilgrim Hlth Care, Dept Ambulatory Care & Prevent, Boston, MA USA; [Puleo, Elaine] Univ Massachusetts, Dept B…	Bennett, GG (reprint author), Duke Univ, BennettLab, Durham, NC 27710 USA.	gary.bennett@duke.edu	Kattelmann, Kendra/E-8225-2013		Sanofi aventis; National Cancer Institute [1K22Ca126992-01, 1K05Ca124415-01a1]; Health Resources and Services administration and the Department [5 T32 HP11001-19]	We gratefully acknowledge the efforts of Carol Shlossman. This study was supported by an unrestricted grant from Sanofi aventis. G. G. B. is also supported by grant 1K22Ca126992- 01 from the National Cancer Institute. S. J. H. was supported by an institutional Ruth L. Kirschstein National Research Service award (5 T32 HP11001-19) from the Health Resources and Services administration and the Depar…	AgursCollins TD, 1997, DIABETES CARE, V20, P1503, DOI 10.2337/diacare.20.10.1503; Appel LJ, 2001, ARCH INTERN MED, V161, P685, DOI 10.1001/archinte.161.5.685; Bennett GG, 2009, ANNU REV PUBL HEALTH, V30, P273, DOI 10.1146/annurev.publhealth.031308.100235; Berg AO, 2003, AM J PREV MED, V24, P93; BLACKBURN GL, 1993, ANN INTERN MED, V119, P714; Boutelle KN, 1999, HEALTH PSYCHOL, V18, P364, DOI 10.10…	32	76	12.67	77	1	20	NATURE PUBLISHING GROUP	NEW YORK	75 VARICK ST, 9TH FLR, NEW YORK, NY 10013-1917 USA		1930-7381		OBESITY	Obesity	2010-02-01	2010	18	2					308	313
J	Hwang, KO; Ottenbacher, AJ; Green, AP; Cannon-Diehl, MR; Richardson, O; Bernstam, EV; Thomas, EJ				Hwang, Kevin O.; Ottenbacher, Allison J.; Green, Angela P.; Cannon-Diehl, M. Roseann; Richardson, Oneka; Bernstam, Elmer V.; Thomas, Eric J.			Social support in an Internet weight loss community	INTERNATIONAL JOURNAL OF MEDICAL INFORMATICS			English	Article	Internet; Social support; Obesity	PRIMARY-CARE; RANDOMIZED-TRIAL; LOSS PROGRAM; ONLINE; OBESITY; COMMUNICATION; WOMEN; INTERVENTION; INFORMATION; MAINTENANCE	Purpose: To describe social support for weight loss shared by members of a large Internet weight loss community. Methods: We conducted a mixed-methods study with surveys (n = 193) and interviews (n = 13) of community members along with a content analysis of discussion forum messages (n = 1924 messages). Qualitative data were analyzed for social support themes. Results: Survey respondents were pri…	[Hwang, Kevin O.; Ottenbacher, Allison J.; Richardson, Oneka; Bernstam, Elmer V.; Thomas, Eric J.] Univ Texas Med Sch Houston, Dept Internal Med, Div Gen Med, Houston, TX 77030 USA; [Ottenbacher, Allison J.] Univ Texas Sch Publ Hlth, Houston, TX USA; [Green, Angela P.] Texas Womans Univ, Houston, TX USA; [Green, Angela P.] Mem Hermann Hosp, Sugar Land, TX USA; [Cannon-Diehl, M. Roseann] Baylor Co…	Hwang, KO (reprint author), Univ Texas Med Sch Houston, Dept Internal Med, Div Gen Med, 6410 Fannin St,UPB 1100-41, Houston, TX 77030 USA.	Kevin.o.hwang@uth.tmc.edu		Ottenbacher, Allison/0000-0002-8974-5580	The University of Texas Health Science Center at Houston, Center for Clinical Research and Evidence-Based Medicine, Center for Clinical and Translational Sciences	We thank David Heilmann at SparkPeople for assistance with recruiting participants for the surveys. We also thank Lynn Medeiros for transcribing the interviews. This study was supported in part by a Clinical Investigator Award (Center for Clinical Research and Evidence-Based Medicine) and a Pilot Project Award (Center for Clinical and Translational Sciences), both from The University of Texas Hea…	Blixen CE, 2006, J TRANSCULT NURS, V17, P290, DOI 10.1177/1043659606288375; Buchanan H, 2007, PATIENT EDUC COUNS, V66, P263, DOI 10.1016/j.pec.2006.12.011; Coulson NS, 2007, PATIENT EDUC COUNS, V68, P173, DOI 10.1016/j.pec.2007.06.002; Creswell J. W., 2003, RES DESIGN QUALITATI; Elfhag K, 2005, OBES REV, V6, P67, DOI 10.1111/j.1467-789X.2005.00170.x; Esquivel A, 2006, BRIT MED J, V332, P939, DOI …	39	76	12.67	76	4	26	ELSEVIER IRELAND LTD	CLARE	ELSEVIER HOUSE, BROOKVALE PLAZA, EAST PARK SHANNON, CO, CLARE, 00000, IRELAND		1386-5056		INT J MED INFORM	Int. J. Med. Inform.	JAN	2010	79	1					5	13
J	Burke, LE; Styn, MA; Sereika, SM; Conroy, MB; Ye, L; Glanz, K; Sevick, MA; Ewing, LJ				Burke, Lora E.; Styn, Mindi A.; Sereika, Susan M.; Conroy, Molly B.; Ye, Lei; Glanz, Karen; Sevick, Mary Ann; Ewing, Linda J.			Using mHealth Technology to Enhance Self-Monitoring for Weight Loss A Randomized Trial	AMERICAN JOURNAL OF PREVENTIVE MEDICINE			English	Article		LIFE-STYLE MODIFICATION; LOSS MAINTENANCE; TREATMENT PREFERENCE; PHYSICAL-ACTIVITY; CLINICAL-TRIAL; MOBILE PHONE; OBESE ADULTS; PROGRAM; INTERVENTIONS; MANAGEMENT	Background: Self-monitoring for weight loss has traditionally been performed with paper diaries. Technologic advances could reduce the burden of self-monitoring and provide feedback to enhance adherence. Purpose: To determine if self-monitoring diet using a PDA only or the PDA with daily tailored feedback ( PDA + feedback [FB]), was superior to using a paper diary on weight loss and maintenance. …	[Burke, Lora E.; Styn, Mindi A.; Sereika, Susan M.; Ye, Lei] Univ Pittsburgh, Sch Nursing, Dept Hlth & Community Syst, Pittsburgh, PA 15261 USA; [Burke, Lora E.; Styn, Mindi A.; Sereika, Susan M.; Conroy, Molly B.] Univ Pittsburgh, Grad Sch Publ Hlth, Dept Epidemiol, Pittsburgh, PA 15261 USA; [Sereika, Susan M.; Ye, Lei] Univ Pittsburgh, Dept Biostat, Grad Sch Publ Hlth, Pittsburgh, PA 15261 USA;…	Burke, LE (reprint author), Univ Pittsburgh, Sch Nursing, Dept Hlth & Community Syst, 3500 Victoria St,415 Victoria Bldg, Pittsburgh, PA 15261 USA.	lbu100@pitt.edu	Emchi, Karma/Q-1952-2016		NIH [NIH/NIDDK R01-DK071817, R01-DK071817-04S1, R01-DK071817-05S1, NIH/NINR K24-NR010742]; Data Management Core of the Center for Research in Chronic Disorders at the University of Pittsburgh School of Nursing [NIH-NINR P30-NR03924]; General Clinical Research Center [NIH-NCRR-GCRC 5M01-RR000056]; Clinical Translational Research Center (NIH/NCRR/CTSA) at University of Pittsburgh [UL1 RR024153]	This work was supported by NIH grants NIH/NIDDK R01-DK071817, R01-DK071817-04S1, R01-DK071817-05S1, and NIH/NINR K24-NR010742. The conduct of the study also was supported by the Data Management Core of the Center for Research in Chronic Disorders at the University of Pittsburgh School of Nursing (NIH-NINR P30-NR03924), the General Clinical Research Center (NIH-NCRR-GCRC 5M01-RR000056) and the Cli…	Artinian NT, 2010, CIRCULATION, V122, P406, DOI 10.1161/CIR.0b013e3181e8edf1; Beasley JM, 2008, J AM COLL NUTR, V27, P280; Burke LE, 2006, CONTEMP CLIN TRIALS, V27, P34, DOI 10.1016/j.cct.2005.08.002; Burke LE, 2007, AM J CLIN NUTR, V86, P588; Burke LE, 2011, OBESITY, V19, P338, DOI 10.1038/oby.2010.208; Burke LE, 2011, J AM DIET ASSOC, V111, P92, DOI 10.1016/j.jada.2010.10.008; Burke LE, 2009, C…	32	75	18.75	75	7	40	ELSEVIER SCIENCE INC	NEW YORK	360 PARK AVE SOUTH, NEW YORK, NY 10010-1710 USA		0749-3797		AM J PREV MED	Am. J. Prev. Med.	JUL	2012	43	1					20	26
J	Harvey-Berino, J; West, D; Krukowski, R; Prewitt, E; VanBiervliet, A; Ashikaga, T; Skelly, J				Harvey-Berino, Jean; West, Delia; Krukowski, Rebecca; Prewitt, Elaine; VanBiervliet, Alan; Ashikaga, Takamaru; Skelly, Joan			Internet delivered behavioral obesity treatment	PREVENTIVE MEDICINE			English	Article	Obesity treatment; Internet; Behavior modification; Obesity	LIFE-STYLE INTERVENTION; WEIGHT-LOSS PROGRAM; RANDOMIZED-TRIAL; SOCIAL SUPPORT; FAMILY; WOMEN; RISK; MAINTENANCE; TECHNOLOGY; MANAGEMENT	Objectives. To evaluate the efficacy of an Internet behavioral weight loss program; and determine if adding periodic in-person sessions to an Internet intervention improves outcomes. Methods. 481 healthy overweight adults (28% minority) were randomized to one of 3 delivery methods of a behavioral weight loss program with weekly meetings: Internet (n = 161), InPerson (n = 158), or Hybrid (Internet…	[Harvey-Berino, Jean] Univ Vermont, Dept Nutr & Food Sci, Burlington, VT 05405 USA; [West, Delia; Krukowski, Rebecca; Prewitt, Elaine; VanBiervliet, Alan] Univ Arkansas Med Sci, Fay W Boozman Coll Publ Hlth, Little Rock, AR 72205 USA; [Ashikaga, Takamaru; Skelly, Joan] Univ Vermont, Coll Med, Burlington, VT 05401 USA	Harvey-Berino, J (reprint author), Univ Vermont, Dept Nutr & Food Sci, 250 Carrigan Wing,109 Carrigan Dr, Burlington, VT 05405 USA.	jharvey@uvm.edu; dswest1@uams.edu; RAKrukowski@uams.edu; TPrewitt@uams.edu; AVanbiervliet@uams.edu; tashikag@uvm.edu; jskelly@uvm.edu			NIDDK [R01 DK056746]	This project was supported by NIDDK R01 DK056746 to Drs. Harvey-Berino and West	Acharya SD, 2009, PATIENT PREFER ADHER, V3, P151; Appel LJ, 2003, JAMA-J AM MED ASSOC, V289, P2083; BLOCK G, 1986, AM J EPIDEMIOL, V124, P453; Boutelle KN, 1998, OBES RES, V6, P219; DZURILLA TJ, 1971, J ABNORM PSYCHOL, V78, P107, DOI 10.1037/h0031360; Glasgow RE, 1999, J FAM PRACTICE, V48, P464; Gold BC, 2007, OBESITY, V15, P155, DOI 10.1038/oby.2007.520; Gustafson DH, 1999, AM J PREV MED, V16, P…	31	75	12.5	75	2	8	ACADEMIC PRESS INC ELSEVIER SCIENCE	SAN DIEGO	525 B ST, STE 1900, SAN DIEGO, CA 92101-4495 USA		0091-7435		PREV MED	Prev. Med.	AUG	2010	51	2					123	128
J	Turner-McGrievy, G; Tate, D				Turner-McGrievy, Gabrielle; Tate, Deborah			Tweets, Apps, and Pods: Results of the 6-Month Mobile Pounds Off Digitally (Mobile POD) Randomized Weight-Loss Intervention Among Adults	JOURNAL OF MEDICAL INTERNET RESEARCH			English	Article	Weight loss; obesity; podcasts as topic; social support	PHYSICAL-ACTIVITY; CONTROLLED-TRIAL; COGNITIVE LOAD; RISK-FACTORS; OBESITY; MANAGEMENT; INTERNET; BEHAVIOR; PROGRAM; HOLIDAY	Background: Previous interventions have shown promising results using theory-based podcasts to deliver a behavioral weight-loss intervention. Objective: The objective of our study was to examine whether a combination of podcasting, mobile support communication, and mobile diet monitoring can assist people in weight loss. Methods: In this 6-month, minimal contact intervention, overweight (n = 96, …	[Turner-McGrievy, Gabrielle] Univ S Carolina, Dept Hlth Promot Educ & Behav, Columbia, SC 29208 USA; [Tate, Deborah] Univ N Carolina, Dept Hlth Behav & Hlth Educ, Dept Nutr, Chapel Hill, NC USA	Turner-McGrievy, G (reprint author), Univ S Carolina, Dept Hlth Promot Educ & Behav, 800 Sumter St,Room 216, Columbia, SC 29208 USA.	brie@sc.edu			UNC Lineberger Comprehensive Cancer Center; UNC Interdisciplinary Obesity Center	The authors would like to thank the UNC Lineberger Comprehensive Cancer Center Population Sciences Award and the UNC Interdisciplinary Obesity Center for providing funding for this research.	Acharya SD, 2011, J AM DIET ASSOC, V111, P583, DOI 10.1016/j.jada.2011.01.009; Anhoj J, 2004, J MED INTERNET RES, V6, pe42, DOI [10.2196/jmir.6.4.e42, DOI 10.2196/JMIR.6.4.E42]; Ariely D, 2000, J CONSUM RES, V27, P233, DOI 10.1086/314322; Bandura A, 2004, HEALTH EDUC BEHAV, V31, P143, DOI 10.1177/1090198104263660; BLACKBURN G, 1995, OBES RES, V3, pS211; Brunken R, 2003, EDUC PSYCHOL-US, V38, P53,…	44	75	15	76	6	44	JOURNAL MEDICAL INTERNET RESEARCH	TORONTO	TORONTO GENERAL HOSPITAL, R FRASER ELLIOTT BLDG, 4TH FL, R 4S435, 190 ELIZABETH ST, TORONTO, ON M5G 2C4, CANADA		1438-8871		J MED INTERNET RES	J. Med. Internet Res.	OCT-DEC	2011	13	4							e120
J	Warburton, DER; Bredin, SSD; Horita, LTL; Zbogar, D; Scott, JM; Esch, BTA; Rhodes, RE				Warburton, Darren E. R.; Bredin, Shannon S. D.; Horita, Leslie T. L.; Zbogar, Dominik; Scott, Jessica M.; Esch, Ben T. A.; Rhodes, Ryan E.			The health benefits of interactive video game exercise	APPLIED PHYSIOLOGY NUTRITION AND METABOLISM-PHYSIOLOGIE APPLIQUEE NUTRITION ET METABOLISME			English	Article	chronic disease; aerobic training; virtual reality	OPEN-LOOP FEEDBACK; PHYSICAL-ACTIVITY; OBESE CHILDREN; MUSCULOSKELETAL FITNESS; REINFORCING VALUE; TELEVISION; ADHERENCE; INCREASES; BEHAVIOR	The purpose of this study was to evaluate the effectiveness of interactive video games (combined with stationary cycling) on health-related physical fitness and exercise adherence in comparison with traditional aerobic training (stationary cycling alone). College-aged males were stratified (aerobic fitness and body mass) and then assigned randomly to experimental (n = 7) or control (n = 7) condit…	Univ British Columbia, Cardiovasc Physiol & Rehabil Lab, Unit 2, Osbourne Ctr, Vancouver, BC V6T 1Z3, Canada; Univ British Columbia, Cognit & Funct Learning Lab, Vancouver, BC V6T 1Z3, Canada; Univ Victoria, Behav Med Lab, Victoria, BC V8P 5C2, Canada	Zbogar, D (reprint author), Univ British Columbia, Cardiovasc Physiol & Rehabil Lab, Unit 2, Osbourne Ctr, 6108 Thunderbird Blvd, Vancouver, BC V6T 1Z3, Canada.	darren.warburton@ubc.ca					Annesi JJ, 1997, PERCEPT MOTOR SKILL, V85, P835; Annesi JJ, 1999, SMALL GR RES, V30, P542, DOI 10.1177/104649649903000503; Annesi JJ, 2001, CAN J BEHAV SCI, V33, P193, DOI 10.1037/h0087141; BARON RM, 1986, J PERS SOC PSYCHOL, V51, P1173, DOI 10.1037/0022-3514.51.6.1173; *CAN FITN LIF RES, 2001, PHYSC ACT MON; *CAN SOC EX PHYSL, 1996, CAN PHYS ACT FITN LI; Dishman RK, 1996, MED SCI SPORT EXER, V28…	29	75	8.33	78	3	17	NATL RESEARCH COUNCIL CANADA-N R C RESEARCH PRESS	OTTAWA	BUILDING M 55, OTTAWA, ON K1A 0R6, CANADA	1715-5312			APPL PHYSIOL NUTR ME	Appl. Physiol. Nutr. Metab.	AUG	2007	32	4					655	663
J	Bailey, BW; McInnis, K				Bailey, Bruce W.; McInnis, Kyle			Energy Cost of Exergaming A Comparison of the Energy Cost of 6 Forms of Exergaming	ARCHIVES OF PEDIATRICS & ADOLESCENT MEDICINE			English	Article		GENERATION COMPUTER GAMES; SEDENTARY BEHAVIORS; PHYSICAL-ACTIVITY; CHILDREN; OBESITY; ADOLESCENTS; EXPENDITURE; OVERWEIGHT; ADULTHOOD; CHILDHOOD	Objective: To determine the relative effect of interactive digital exercise that features player movement (ie, exergames) on energy expenditure among children of various body mass indexes (BMIs; calculated as weight in kilograms divided by height in meters squared). Design: Comparison study. Setting: GoKids Boston, a youth fitness research and training center located at University of Massachusett…	[Bailey, Bruce W.] Brigham Young Univ, Dept Exercise Sci, Coll Life Sci, Provo, UT 84602 USA; [McInnis, Kyle] Univ Massachusetts, Dept Exercise & Hlth Sci, Boston, MA 02125 USA; Univ Massachusetts, Dept Exercise & Hlth Sci, Boston, MA 02125 USA	Bailey, BW (reprint author), Brigham Young Univ, Dept Exercise Sci, Coll Life Sci, 267 Smith Fieldhouse, Provo, UT 84602 USA.	bruce.bailey@byu.edu			University of Massachusetts, Boston	This project was funded by a Healey Grant from the University of Massachusetts, Boston.	ABRAHAM S, 1971, HSMHA HEALTH REP, V86, P273, DOI 10.2307/4594149; CLARKE WR, 1993, CRIT REV FOOD SCI, V33, P423; Epstein LH, 2000, ARCH PEDIAT ADOL MED, V154, P220; Graf DL, 2009, PEDIATRICS, V124, P534, DOI 10.1542/peds.2008-2851; Graves L, 2008, BRIT J SPORT MED, V42, P592, DOI 10.1136/bmj.39415.632951.80; Graves L, 2007, BRIT MED J, V335, P1282, DOI 10.1136/bmj.39415.632951.80; Graves LEF, 20…	26	74	14.8	76	1	29	AMER MEDICAL ASSOC	CHICAGO	515 N STATE ST, CHICAGO, IL 60654-0946 USA		1072-4710		ARCH PEDIAT ADOL MED	Arch. Pediatr. Adolesc. Med.	JUL	2011	165	7					597	602
J	Danaher, BG; Boles, SM; Akers, L; Gordon, JS; Severson, HH				Danaher, Brian G.; Boles, Shawn M.; Akers, Laura; Gordon, Judith S.; Severson, Herbert H.			Defining participant exposure measures in Web-based health behavior change programs	JOURNAL OF MEDICAL INTERNET RESEARCH			English	Article	health behavior; Internet; Web; behavioral research; participant exposure; engagement	SMOKING-CESSATION PROGRAM; SURVIVAL ANALYSIS; RANDOMIZED-TRIAL; CHANGE WEBSITES; INTERNET; PROMOTION; INTERVENTIONS; TELEPHONE; EFFICACY; SMOKERS	Background: Published research on the use of Web-based behavior change programs is growing rapidly. One of the observations characterized as problematic in these studies is that participants often make relatively few website visits and spend only a brief time accessing the program. Properly structured websites permit the unobtrusive measurement of the ways in which participants access (are expose…	Oregon Res Inst, Eugene, OR 97403 USA	Danaher, BG (reprint author), Oregon Res Inst, 1715 Franklin Blvd, Eugene, OR 97403 USA.	briand@ori.org		Gordon, Judith/0000-0002-5911-4219	NCI NIH HHS [R01-CA84225, R01 CA084225]		Bandura A, 2005, APPL PSYCHOL-INT REV, V54, P245, DOI 10.1111/j.1464-0597.2005.00208.x; Bandura A, 2004, HEALTH EDUC BEHAV, V31, P143, DOI 10.1177/1090198104263660; Bandura A, 1997, SELF EFFICACY EXERCI; Brandon TH, 2000, J CONSULT CLIN PSYCH, V68, P103, DOI 10.1037/0022-006X.68.1.103; Christensen H, 2002, J MED INTERNET RES, V4, DOI 10.2196/jmir.4.1.e3; Clarke G, 2005, J MED INTERNET RES, V7, DO…	50	74	7.4	74	1	6	JOURNAL MEDICAL INTERNET RESEARCH	TORONTO	TORONTO GENERAL HOSPITAL, R FRASER ELLIOTT BLDG, 4TH FL, R 4S435, 190 ELIZABETH ST, TORONTO, ON M5G 2C4, CANADA		1438-8871		J MED INTERNET RES	J. Med. Internet Res.	JUL-SEP	2006	8	3
J	Jeffery, RW; Sherwood, NE; Brelje, K; Pronk, NP; Boyle, R; Boucher, JL; Hase, K				Jeffery, RW; Sherwood, NE; Brelje, K; Pronk, NP; Boyle, R; Boucher, JL; Hase, K			Mail and phone interventions for weight loss in a managed-care setting: Weigh-To-Be one-year outcomes	INTERNATIONAL JOURNAL OF OBESITY			English	Article	weight loss; managed care; phone; mail	HEALTH BEHAVIOR-CHANGE; SMOKING CESSATION; US ADULTS; PROGRAM; REDUCTION; OBESITY; BIBLIOTHERAPY; STRATEGIES; PREVALENCE	OBJECTIVE: To describe methods, recruitment success, and 1-y results of a study evaluating the effectiveness of phone- and mail-based weight-loss interventions in a managed care setting. DESIGN: Randomized clinical trial with three groups, that is, usual care, mail intervention, and phone intervention. SUBJECTS: In total, 1801 overweight members of a managed-care organization (MCO). MEASUREMENTS:…	Univ Minnesota, Sch Publ Hlth, Div Epidemiol, Minneapolis, MN 55454 USA; HealthPartners, Minneapolis, MN USA	Jeffery, RW (reprint author), Univ Minnesota, Sch Publ Hlth, Div Epidemiol, 1300 S 2nd St,Suite 300, Minneapolis, MN 55454 USA.				NIDDK NIH HHS [DK53826]		BLACK DR, 1986, BEHAV THER, V17, P144, DOI 10.1016/S0005-7894(86)80082-X; BROWNELL KD, 1978, J CONSULT CLIN PSYCH, V46, P593, DOI 10.1037//0022-006X.46.3.593; CAMERON R, 1990, CAN J PUBLIC HEALTH, V81, P275; FERSTL VR, 1975, INT J HLTH ED, V18, P119; Flegal KM, 2002, JAMA-J AM MED ASSOC, V288, P1723, DOI 10.1001/jama.288.14.1723; French SA, 1999, INT J OBESITY, V23, P320, DOI 10.1038/sj.ijo.08008…	18	74	5.69	74	0	2	NATURE PUBLISHING GROUP	LONDON	MACMILLAN BUILDING, 4 CRINAN ST, LONDON N1 9XW, ENGLAND		0307-0565		INT J OBESITY	Int. J. Obes.	DEC	2003	27	12					1584	1592
J	Morgan, PJ; Lubans, DR; Collins, CE; Warren, JA; Callister, R				Morgan, Philip J.; Lubans, David R.; Collins, Clare E.; Warren, Janet A.; Callister, Robin			The SHED-IT Randomized Controlled Trial: Evaluation of an Internet-based Weight-loss Program for Men	OBESITY			English	Article		OVERWEIGHT	The aim of this study was to evaluate the efficacy of an Internet-based weight-loss program for men in an assessor-blinded randomized controlled trial. In total, 65 overweight/obese male staff and students at the University of Newcastle (mean (s.d.) age = 35.9 (11.1) years; BMI 30.6 (2.8)) were randomly assigned to either (i) Internet group (n = 34) or (ii) control group (information only) (n 31)…	[Morgan, Philip J.; Lubans, David R.] Univ Newcastle, Sch Educ, Fac Educ & Arts, Callaghan, NSW 2308, Australia; [Collins, Clare E.] Univ Newcastle, Sch Hlth Sci, Fac Hlth, Callaghan, NSW 2308, Australia; [Callister, Robin] Univ Newcastle, Sch Biomed Sci, Callaghan, NSW 2308, Australia	Morgan, PJ (reprint author), Univ Newcastle, Sch Educ, Fac Educ & Arts, Callaghan, NSW 2308, Australia.		Lubans, David/G-7436-2013; Morgan, Philip/G-7072-2013	Morgan, Philip/0000-0002-5632-8529	University of Newcastle Strategic Pilot Grant Trial Registration Australian New Zealand [ANZCTRN12607000481471]	This research was supported by a University of Newcastle strategic pilot grant We acknowledge Our project manager, Mr David Went We are also grateful for the help of research assistants Emma Turnbull, Michelle Romei, Tsz Lai and Diane Murgatroyd We thank all study participants This study was funded by a University of Newcastle Strategic Pilot Grant Trial Registration Australian New Zealand Clinic…	Altman DG, 2001, ANN INTERN MED, V134, P663; BANDURA A, 1986, SOCIAL FDN THOUGHT A; Burke LE, 2005, J RENAL NUTR, V15, P281, DOI 10.1016/j.jrn.2005.04.002; FRENCH SA, 1994, ADDICT BEHAV, V19, P147, DOI 10.1016/0306-4603(94)90039-6; Giles G., 1996, DIETARY QUESTIONNAIR; *GROUP DPPR, 2002, RED INC TYP 2 DIAB L; Harvey-Berino J, 2002, INT J OBESITY, V26, P1254, DOI 10.1038/sj.ijo.0802051; Hodge A, 2…	27	74	10.57	74	6	16	NATURE PUBLISHING GROUP	NEW YORK	75 VARICK ST, 9TH FLR, NEW YORK, NY 10013-1917 USA		1930-7381		OBESITY	Obesity	NOV	2009	17	11					2025	2032
J	Staiano, AE; Calvert, SL				Staiano, Amanda E.; Calvert, Sandra L.			Exergames for Physical Education Courses: Physical, Social, and Cognitive Benefits	CHILD DEVELOPMENT PERSPECTIVES			English	Article	exergames; youth; obesity control; social development; cognitive development	VIDEO GAME; OBESE CHILDREN; ADOLESCENTS; EXERCISE; TECHNOLOGY; ATTENTION; FITNESS	Digital games combining exercise with game play, known as exergames, can improve youths' health status and provide social and academic benefits. Exergame play increases caloric expenditure, heart rate, and coordination. Psychosocial and cognitive impacts of exergame play may include increased self-esteem, social interaction, motivation, attention, and visual-spatial skills. This article summarize…	[Staiano, Amanda E.; Calvert, Sandra L.] Georgetown Univ, Childrens Digital Media Ctr, Washington, DC 20057 USA	Staiano, AE (reprint author), Georgetown Univ, Childrens Digital Media Ctr, Washington, DC 20057 USA.	amandastaiano@gmail.com		Staiano, Amanda/0000-0001-7846-046X	NIDDK NIH HHS [T32 DK064584, T32 DK064584-07]		Baranowski T, 2008, AM J PREV MED, V34, P74, DOI 10.1016/j.amepre.2007.09.027; Barker A., 2005, KIDS STUDY TRY DANCE; Bausch L, 2008, J UNDERGRADUATE KINE, V3, P19; Brubaker B., 2006, DOMINION POST 0311; Chamberlin B., 2008, CHILDR YOUTH FAM RIS; Drew B., 1986, COGNITIVE REHABILITA, V4, P26; Eaton Danice K., 2006, Morbidity and Mortality Weekly Report, V55, P1; *ESA, 2008, 2008 ESS FACTS COMP; Et…	53	74	14.8	74	5	40	WILEY-BLACKWELL	MALDEN	COMMERCE PLACE, 350 MAIN ST, MALDEN 02148, MA USA		1750-8592		CHILD DEV PERSPECT	Child Develop. Perspect.	JUN	2011	5	2					93	98
J	Lee, JM; Kim, Y; Welk, GJ				Lee, Jung-Min; Kim, Youngwon; Welk, Gregory J.			Validity of Consumer-Based Physical Activity Monitors	MEDICINE AND SCIENCE IN SPORTS AND EXERCISE			English	Article	VALIDATION; ACTIVITY MONITOR; PHYSICAL ACTIVITY; ENERGY EXPENDITURE	ENERGY-EXPENDITURE; ACTIGRAPH ACCELEROMETERS; VALIDATION; CHILDREN; RELIABILITY; WALKING; ADULTS	Background: Many consumer-based monitors are marketed to provide personal information on the levels of physical activity and daily energy expenditure (EE), but little or no information is available to substantiate their validity. Purpose: This study aimed to examine the validity of EE estimates from a variety of consumer-based, physical activity monitors under free-living conditions. Methods: Six…	[Lee, Jung-Min] Univ Nebraska, Sch Hlth Phys Educ & Recreat, Omaha, NE 68182 USA; [Kim, Youngwon; Welk, Gregory J.] Iowa State Univ, Dept Kinesiol, Ames, IA USA	Lee, JM (reprint author), Sch Hlth Phys Educ & Recreat, 6001 Dodge St, Omaha, NE 68182 USA.	jungminlee@unomaha.edu					Bassett DR, 2000, RES Q EXERCISE SPORT, V71, pS30; Bassett DR, 2000, MED SCI SPORT EXER, V32, pS471, DOI 10.1097/00005768-200009001-00006; Bonomi AG, 2010, OBESITY, V18, P1845, DOI 10.1038/oby.2010.34; Calabro MA, 2009, MED SCI SPORT EXER, V41, P1714, DOI 10.1249/MSS.0b013e3181a071cf; Calabro MA, 2013, MED SCI SPORT EXER, V45, P1313, DOI 10.1249/MSS.0b013e31828579c3; Compher C, 2006, J AM DIET AS…	24	73	36.5	73	9	83	LIPPINCOTT WILLIAMS & WILKINS	PHILADELPHIA	530 WALNUT ST, PHILADELPHIA, PA 19106-3621 USA		0195-9131	1530-0315	MED SCI SPORT EXER	Med. Sci. Sports Exerc.	SEP	2014	46	9					1840	1848
J	Peng, W; Crouse, JC; Lin, JH				Peng, Wei; Crouse, Julia C.; Lin, Jih-Hsuan			Using Active Video Games for Physical Activity Promotion: A Systematic Review of the Current State of Research	HEALTH EDUCATION & BEHAVIOR			English	Review	active video games; energy expenditure; exergames; intervention studies; metabolic equivalent; physical activity; systematic review	DANCE DANCE REVOLUTION; SEDENTARY SCREEN TIME; PLAYING NINTENDO-WII; ENERGY-EXPENDITURE; OLDER-ADULTS; METABOLIC-RESPONSES; OVERWEIGHT CHILDREN; BEHAVIOR-CHANGE; YOUNG-ADULTS; SPINAL-CORD	This systematic review evaluates interventions using active video games (AVGs) to increase physical activity and summarizes laboratory studies quantifying intensity of AVG play among children and adults. Databases (Cochrane Library, PsychInfo, PubMed, SPORTDiscus, Web of Science) and forward citation and reference list searches were used to identify peer-reviewed journal articles in English throu…	[Peng, Wei; Crouse, Julia C.] Michigan State Univ, E Lansing, MI 48824 USA; [Lin, Jih-Hsuan] Natl Chiao Tung Univ, Hsinzhu, Taiwan	Peng, W (reprint author), Michigan State Univ, 430 Com Art, E Lansing, MI 48824 USA.	pengwei@msu.edu		LIN, JIH HSUAN/0000-0002-3756-4892; Peng, Wei/0000-0003-1576-4532			Adamo KB, 2010, APPL PHYSIOL NUTR ME, V35, P805, DOI 10.1139/H10-078; Baranowski T, 2011, AM J PREV MED, V40, P33, DOI 10.1016/j.amepre.2010.09.029; Barkley JE, 2009, J EXERC PHYSL, V12, P12; Betker AL, 2007, PHYS THER, V87, P1389, DOI 10.2522/ptj.20060229; Biddiss E, 2010, ARCH PEDIAT ADOL MED, V164, P664, DOI 10.1001/archpediatrics.2010.104; Bonetti AJ, 2010, J STRENGTH COND RES, V24, P1799, DO…	69	72	24	74	5	57	SAGE PUBLICATIONS INC	THOUSAND OAKS	2455 TELLER RD, THOUSAND OAKS, CA 91320 USA	1090-1981	1552-6127		HEALTH EDUC BEHAV	Health Educ. Behav.	APR	2013	40	2					171	192
J	Vandelanotte, C; De Bourdeaudhuij, I				Vandelanotte, C; De Bourdeaudhuij, I			Acceptability and feasibility of a computer-tailored physical activity intervention using stages of change: project FAITH	HEALTH EDUCATION RESEARCH			English	Article		BEHAVIOR-CHANGE; LEISURE-TIME; PRIMARY-CARE; HEALTH; EXERCISE; FAT; MESSAGES; FEEDBACK; IMPACT; PEOPLE	This study investigated the feasibility and acceptability of a new computer-tailored intervention promoting physical activity in a general population, and explored if there are differences in the reported feasibility and acceptability between stages of change, gender, age groups, education levels and familiarity with computer use. The computer-tailored intervention program consists of questionnai…	State Univ Ghent, Fac Med & Hlth Sci, Dept Movement & Sport Sci, B-9000 Ghent, Belgium	Vandelanotte, C (reprint author), State Univ Ghent, Fac Med & Hlth Sci, Dept Movement & Sport Sci, Watersportlaan 2, B-9000 Ghent, Belgium.			Vandelanotte, Corneel/0000-0002-4445-8094			AELVOET N, 1997, HLTH INDICATORS; Ajzen I., 1985, ACTION CONTROL COGNI, P11, DOI DOI 10.1007/978-3-642-69746-3_2; Annesi JJ, 1998, PERCEPT MOTOR SKILL, V87, P723; Bock BC, 2001, ANN BEHAV MED, V23, P79, DOI 10.1207/S15324796ABM2302_2; Bouchard C, 1994, PHYS ACTIVITY FITNES, P77, DOI 10.1249/00005768-199401000-00024; Brug J, 1998, HEALTH EDUC BEHAV, V25, P517, DOI 10.1177/109019819802500409; Brug …	67	71	5.46	71	1	13	OXFORD UNIV PRESS	OXFORD	GREAT CLARENDON ST, OXFORD OX2 6DP, ENGLAND	0268-1153			HEALTH EDUC RES	Health Educ. Res.	JUN	2003	18	3					304	317
J	Baranowski, T; Baranowski, J; Thompson, D; Buday, R; Jago, R; Griffith, MJ; Islam, N; Nguyen, N; Watson, KB				Baranowski, Tom; Baranowski, Janice; Thompson, Debbe; Buday, Richard; Jago, Russ; Griffith, Melissa Juliano; Islam, Noemi; Nguyen, Nga; Watson, Kathleen B.			Video Game Play, Child Diet, and Physical Activity Behavior Change A Randomized Clinical Trial	AMERICAN JOURNAL OF PREVENTIVE MEDICINE			English	Article		OUTCOME EVALUATION; UNITED-STATES; HEALTH; OBESITY; GIRLS; ACCELEROMETER; PREVALENCE; OVERWEIGHT; PROGRAM; FRUIT	Background: Video games designed to promote behavior change are a promising venue to enable children to learn healthier behaviors. Purpose: Evaluate outcome from playing "Escape from Diab" (Diab) and "Nanoswarm: Invasion from Inner Space" (Nano) video games on children's diet, physical activity, and adiposity. Design: Two-group RCT; assessments occurred at baseline, immediately after Diab, immedi…	[Baranowski, Tom; Baranowski, Janice; Thompson, Debbe; Griffith, Melissa Juliano; Islam, Noemi; Nguyen, Nga; Watson, Kathleen B.] Baylor Coll Med, USDA ARS, Childrens Nutr Res Ctr, Houston, TX 77030 USA; [Buday, Richard] Archimage Inc, Houston, TX USA; [Jago, Russ] Univ Bristol, Dept Exercise Nutr & Hlth Sci, Bristol, Avon, England	Baranowski, T (reprint author), Baylor Coll Med, USDA ARS, Childrens Nutr Res Ctr, Houston, TX 77030 USA.	tbaranow@bcm.edu		Jago, Russell/0000-0002-3394-0176; Baranowski, Tom/0000-0002-0653-2222	National Institute of Diabetes and Digestive and Kidney Diseases [5 U44 DK66724-01]; USDA/ARS [58-6250-6001]	This research was primarily funded by a grant from the National Institute of Diabetes and Digestive and Kidney Diseases (5 U44 DK66724-01). This work is also a publication of the U.S. Department of Agriculture (USDA/ARS) Children's Nutrition Research Center, Department of Pediatrics, Baylor College of Medicine, Houston TX, and had been funded in part with federal funds from the USDA/ARS under Coo…	Bandura A., 1986, SOCIAL FDN THOUGHT A; Baranowski T, 2002, PREV MED, V34, P353, DOI 10.1006/pmed.2001.0989; Baranowski T, 1997, J AM COLL NUTR, V16, P216; Baranowski T, 2000, HEALTH EDUC BEHAV, V27, P96, DOI 10.1177/109019810002700109; Baranowski T, 2003, AM J PREV MED, V24, P52, DOI 10.1016/S0749-3797(02)00570-6; Baranowski T, 2008, AM J PREV MED, V34, P74, DOI 10.1016/j.amepre.2007.09.027; Coh…	33	70	14	72	0	31	ELSEVIER SCIENCE INC	NEW YORK	360 PARK AVE SOUTH, NEW YORK, NY 10010-1710 USA	0749-3797			AM J PREV MED	Am. J. Prev. Med.	JAN	2011	40	1					33	38
J	Cugelman, B; Thelwall, M; Dawes, P				Cugelman, Brian; Thelwall, Mike; Dawes, Phil			Online Interventions for Social Marketing Health Behavior Change Campaigns: A Meta-Analysis of Psychological Architectures and Adherence Factors	JOURNAL OF MEDICAL INTERNET RESEARCH			English	Article	Meta-analysis; intervention studies; behavioral medicine; social marketing; behavior; psychology; motivation; online systems; Internet; Web-based services	RANDOMIZED CONTROLLED-TRIAL; PHYSICAL-ACTIVITY INTERVENTION; SMOKING-CESSATION PROGRAM; WEIGHT-LOSS MAINTENANCE; COLLEGE-STUDENTS; HIGH-RISK; INTERNET; WEB; PREVENTION; FEASIBILITY	Background: Researchers and practitioners have developed numerous online interventions that encourage people to reduce their drinking, increase their exercise, and better manage their weight. Motivations to develop eHealth interventions may be driven by the Internet's reach, interactivity, cost-effectiveness, and studies that show online interventions work. However, when designing online interven…	[Cugelman, Brian; Thelwall, Mike; Dawes, Phil] Wolverhampton Univ, Wolverhampton Business Sch, Stat Cybermetr Res Grp, Wolverhampton WV1 1LY, England	Cugelman, B (reprint author), Wolverhampton Univ, Wolverhampton Business Sch, Stat Cybermetr Res Grp, Wulfruna St, Wolverhampton WV1 1LY, England.	brian@alterspark.com	Thelwall, Mike/C-1449-2013	Thelwall, Mike/0000-0001-6065-205X			Abraham C, 2008, HEALTH PSYCHOL, V27, P379, DOI 10.1037/0278-6133.27.3.379; Ajzen I., 1992, INFLUENCING HUMAN BE, P1; An LC, 2006, NICOTINE TOB RES, V8, pS7, DOI 10.1080/14622200601039881; Andreasen AR, 2002, J PUBLIC POLICY MARK, V21, P3, DOI 10.1509/jppm.21.1.3.17602; BANDURA A, 1982, AM PSYCHOL, V37, P122, DOI 10.1037/0003-066X.37.2.122; BAUR C, 2006, EXPANDING REACH IMPA; Bersamin M, 2007, J …	95	70	14	70	9	129	JOURNAL MEDICAL INTERNET RESEARCH	TORONTO	TORONTO GENERAL HOSPITAL, R FRASER ELLIOTT BLDG, 4TH FL, R 4S435, 190 ELIZABETH ST, TORONTO, ON M5G 2C4, CANADA		1438-8871		J MED INTERNET RES	J. Med. Internet Res.	JAN-MAR	2011	13	1					84	107	e17
J	Olson, CM		Stover, PJ		Olson, Christine M.			Behavioral Nutrition Interventions Using e- and m-Health Communication Technologies: A Narrative Review	ANNUAL REVIEW OF NUTRITION, VOL 36	Annual Review of Nutrition		English	Review; Book Chapter	Internet; web-based; diet; nutrition intervention; nutrition education; computer-tailored	RANDOMIZED CONTROLLED-TRIAL; WEIGHT-LOSS INTERVENTION; COMPUTER-TAILORED INTERVENTIONS; INTERNET-BASED INTERVENTION; PHYSICAL-ACTIVITY; LIFE-STYLE; FAT INTAKE; COLLEGE-STUDENTS; EATING BEHAVIOR; CLINICAL-TRIAL	e- and m-Health communication technologies are now common approaches to improving population health. The efficacy of behavioral nutrition interventions using e-health technologies to decrease fat intake and increase fruit and vegetable intake was demonstrated in studies conducted from 2005 to 2009, with approximately 75% of trials showing positive effects. By 2010, an increasing number of behavio…	[Olson, Christine M.] Cornell Univ, Div Nutr Sci, Ithaca, NY 14853 USA	Olson, CM (reprint author), Cornell Univ, Div Nutr Sci, Ithaca, NY 14853 USA.	cmo3@cornell.edu						30	70	23.33	14	131	JMIR PUBLICATIONS, INC	TORONTO	59 WINNERS CIRCLE, TORONTO, ON M4L 3Y7, CANADA	1438-8871			J MED INTERNET RES	J. Med. Internet Res.	APR	2013	2013	4					647	+		10.1146/annurev-nutr-071715-050815
J	Pagoto, S; Schneider, K; Jojic, M; DeBiasse, M; Mann, D				Pagoto, Sherry; Schneider, Kristin; Jojic, Mirjana; DeBiasse, Michele; Mann, Devin			Evidence-Based Strategies in Weight-Loss Mobile Apps	AMERICAN JOURNAL OF PREVENTIVE MEDICINE			English	Article		CARDIOVASCULAR-DISEASE; SMOKING-CESSATION; CLINICAL-TRIAL; LOSS PROGRAM; DISORDER; PREVENTION; REDUCTION; DESIGN	Background: Physicians have limited time for weight-loss counseling, and there is a lack of resources to which they can refer patients for assistance with weight loss. Weight-loss mobile applications (apps) have the potential to be a helpful tool, but the extent to which they include the behavioral strategies included in evidence-based interventions is unknown. Purpose: The primary aims of the st…	[Pagoto, Sherry; Jojic, Mirjana] Univ Massachusetts, Sch Med, Worcester, MA 01655 USA; [DeBiasse, Michele] Boston Univ, Boston, MA 02215 USA; [Mann, Devin] Boston Univ, Sch Med, Boston, MA 02118 USA; [Schneider, Kristin] Rosalind Franklin Univ, N Chicago, IL USA	Pagoto, S (reprint author), Univ Massachusetts, Sch Med, Dept Med, Div Prevent & Behav Med, 55 Lake Ave North, Worcester, MA 01655 USA.	Sherry.pagoto@umassmed.edu	Emchi, Karma/Q-1952-2016	/0000-0001-8502-6290; Mann, Devin/0000-0002-2099-0852			Abroms LC, 2011, AM J PREV MED, V40, P279, DOI 10.1016/j.amepre.2010.10.032; Bock BC, 2004, NICOTINE TOB RES, V6, P207, DOI 10.1080/14622200410001676332; Brancati F, 2003, CONTROL CLIN TRIALS, V24, P610, DOI 10.1016/S0197-2456(03)00064-3; Breton ER, 2011, TRANSL BEHAV MED, V1, P523, DOI 10.1007/s13142-011-0076-5; Brownell KD, 2004, LEARN PROGRAM WEIGHT; Burke LE, 2011, J AM DIET ASSOC, V111, P92,…	19	70	23.33	70	9	45	ELSEVIER SCIENCE INC	NEW YORK	360 PARK AVE SOUTH, NEW YORK, NY 10010-1710 USA		0749-3797	1873-2607	AM J PREV MED	Am. J. Prev. Med.	NOV	2013	45	5					576	582
J	Spring, B; Schneider, K; McFadden, G; Vaughn, J; Kozak, AT; Smith, M; Moller, AC; Epstein, LH; DeMott, A; Hedeker, D; Siddique, J; Lloyd-Jones, DM				Spring, Bonnie; Schneider, Kristin; McFadden, Gene; Vaughn, Jocelyn; Kozak, Andrea T.; Smith, Malaina; Moller, Arlen C.; Epstein, Leonard H.; DeMott, Andrew; Hedeker, Donald; Siddique, Juned; Lloyd-Jones, Donald M.			Multiple Behavior Changes in Diet and Activity A Randomized Controlled Trial Using Mobile Technology	ARCHIVES OF INTERNAL MEDICINE			English	Article		RISK-FACTOR INTERVENTIONS; TYPE-2 DIABETES-MELLITUS; LIFE-STYLE INTERVENTION; ALL-CAUSE MORTALITY; PHYSICAL-ACTIVITY; CARDIOVASCULAR-DISEASE; SEDENTARY BEHAVIOR; HEALTH-PROMOTION; PRIMARY-CARE; FOLLOW-UP	Background: Many patients exhibit multiple chronic disease risk behaviors. Research provides little information about advice that can maximize simultaneous health behavior changes. Methods: To test which combination of diet and activity advice maximizes healthy change, we randomized 204 adults with elevated saturated fat and low fruit and vegetable intake, high sedentary leisure time, and low phy…	[Spring, Bonnie; McFadden, Gene; Vaughn, Jocelyn; Smith, Malaina; Moller, Arlen C.; DeMott, Andrew; Siddique, Juned; Lloyd-Jones, Donald M.] Northwestern Univ, Dept Prevent Med, Feinberg Sch Med, Chicago, IL 60611 USA; [Schneider, Kristin] Univ Massachusetts, Sch Med, Div Prevent & Behav Med, Worcester, MA USA; [Kozak, Andrea T.] Oakland Univ, Dept Psychol, Rochester, MI 48063 USA; [Epstein, Leon…	Spring, B (reprint author), Northwestern Univ, Dept Prevent Med, Feinberg Sch Med, 680 N Lake Shore Dr,Ste 1220, Chicago, IL 60611 USA.	bspring@northwestern.edu			National Institutes of Health (NIH) [HL075451, F31 MH070107]; Robert H. Lurie Comprehensive Cancer Center [NIH P30 CA060553]	The Make Better Choices trial was supported by grant HL075451 from the National Institutes of Health (NIH) (Dr Spring), the Robert H. Lurie Comprehensive Cancer Center grant (NIH P30 CA060553), and grant F31 MH070107 from the NIH (Dr Schneider). Online-Only Material: The eFigure and eAppendix are available at http://www.archinternmed.com.	Baumgart DC, 2011, ARCH INTERN MED, V171, P1294, DOI 10.1001/archinternmed.2011.320; Bazata DD, 2008, DIABETES EDUCATOR, V34, P1025, DOI 10.1177/0145721708325767; Beasley J, 2005, NUTRITION, V21, P672, DOI 10.1016/j.nut.2004.11.006; Bickel WK, 2000, REFRAMING HLTH BEHAV; Center for Disease Control and Prevention, 2010, STAT IND REP PHYS AC; Centers for Disease Control and Prevention, 2011, PREV T…	51	70	17.5	71	8	43	AMER MEDICAL ASSOC	CHICAGO	515 N STATE ST, CHICAGO, IL 60654-0946 USA		0003-9926		ARCH INTERN MED	Arch. Intern. Med.	2028-05-01	2012	172	10					789	796
J	Tsai, CC; Lee, G; Raab, F; Norman, GJ; Sohn, T; Griswold, WG; Patrick, K				Tsai, Christopher C.; Lee, Gunny; Raab, Fred; Norman, Gregory J.; Sohn, Timothy; Griswold, William G.; Patrick, Kevin			Usability and feasibility of PmEB: A mobile phone application for monitoring real time caloric balance	MOBILE NETWORKS & APPLICATIONS			English	Article	behavioral science; mobile communication; software prototyping; user centered design methodology	ELECTRONIC DIARIES; MOMENTARY	Obesity is a major public health challenge with over 65% of US adults either overweight or obese. Estimated annual costs of obesity are $78.5 billion. Selfmonitoring is a critical skill for successful weight management. However, self-monitoring is labor-intensive, and compliance is often difficult. In this paper, the authors describe the Patient-Centered Assessment and Counseling Mobile Energy Ba…	Brigham & Womens Hosp, Decis Syst Grp, Boston, MA 02115 USA; Stanford Univ, SCIL Grp, Stanford, CA 94305 USA; Univ Calif San Diego, San Diego, CA 92122 USA	Tsai, CC (reprint author), Brigham & Womens Hosp, Decis Syst Grp, 75 Francis St, Boston, MA 02115 USA.	etsai@dsg.harvard.edu; gulee@stanford.edu; fraab@paceproject.org; gnorman@paceproject.org; tsolin@ucsd.edu; wgg@ucsd.edu; kpatrick@paceproject.org					Ainsworth BE, 2000, MED SCI SPORT EXER, V32, pS498, DOI 10.1097/00005768-200009001-00009; Brown Brandon, 2006, CHI 06, DOI 10.1145/1125451.1125794; Collins RL, 2003, EXP CLIN PSYCHOPHARM, V11, P73, DOI 10.1037/1064-1297.11.1.73; Finkelstein EA, 2003, HLTH AFFAIRS W, P219, DOI DOI 10.1377/HLTHAFF.W3.219; Frankenfield DC, 1998, J AM DIET ASSOC, V98, P439, DOI 10.1016/S0002-8223(98)00100-X; Hufford …	23	69	7.67	70	0	16	SPRINGER	DORDRECHT	VAN GODEWIJCKSTRAAT 30, 3311 GZ DORDRECHT, NETHERLANDS		1383-469X		MOBILE NETW APPL	Mobile Netw. Appl.	JUN	2007	12	2018-03-02					173	184
J	Kuijpers, W; Groen, WG; Aaronson, NK; van Harten, WH				Kuijpers, Wilma; Groen, Wim G.; Aaronson, Neil K.; van Harten, Wim H.			A Systematic Review of Web-Based Interventions for Patient Empowerment and Physical Activity in Chronic Diseases: Relevance for Cancer Survivors	JOURNAL OF MEDICAL INTERNET RESEARCH			English	Review	systematic review; Internet intervention; chronic disease; patient empowerment; physical activity; cancer survivor	SELF-MANAGEMENT PROGRAM; RANDOMIZED CONTROLLED-TRIAL; CONGESTIVE-HEART-FAILURE; SUPPORT PROGRAM; INTERNET; OUTCOMES; REHABILITATION; LIFE; METAANALYSIS; INDIVIDUALS	Background: Patient empowerment reflects the ability of patients to positively influence their health and health behavior such as physical activity. While interactive Web-based interventions are increasingly used in various chronic disease settings to enhance empowerment and physical activity, such interventions are still uncommon for cancer survivors. Objective: The objective of this study was t…	[Kuijpers, Wilma; Groen, Wim G.; Aaronson, Neil K.; van Harten, Wim H.] Netherlands Canc Inst, Div Psychosocial Res & Epidemiol, NL-1066 CX Amsterdam, Netherlands; [van Harten, Wim H.] Univ Twente, Dept Hlth Technol & Serv Res, NL-7500 AE Enschede, Netherlands	van Harten, WH (reprint author), Netherlands Canc Inst, Div Psychosocial Res & Epidemiol, Plesmanlaan 121, NL-1066 CX Amsterdam, Netherlands.	w.v.harten@nki.nl			Alpe d'HuZes, Dutch Cancer Society (KWF Kankerbestrijding); A-CaRe Program [49]	This research was supported by Alpe d'HuZes, a foundation which is part of the Dutch Cancer Society (KWF Kankerbestrijding). This study was part of the A-CaRe Program [49]. The authors acknowledge the A-CaRe2Move Research Group.	Alfano CM, 2012, J CLIN ONCOL, V30, P904, DOI 10.1200/JCO.2011.37.1674; Anderson RM, 2010, PATIENT EDUC COUNS, V79, P277, DOI 10.1016/j.pec.2009.07.025; Artinian NT, 2003, HEART LUNG, V32, P226, DOI 10.1016/S0147-9563(03)00026-8; Aujoulat I, 2007, PATIENT EDUC COUNS, V66, P13, DOI 10.1016/j.pec.2006.09.008; Bennett GG, 2009, ANNU REV PUBL HEALTH, V30, P273, DOI 10.1146/annurev.publhealth.031308.1…	47	69	23	69	11	80	JMIR PUBLICATIONS, INC	TORONTO	59 WINNERS CIRCLE, TORONTO, ON M4L 3Y7, CANADA		1438-8871		J MED INTERNET RES	J. Med. Internet Res.	FEB	2013	15	2							e37
J	Eakin, E; Reeves, M; Lawler, S; Graves, N; Oldenburg, B; Del Mar, C; Wilke, K; Winkler, E; Barnett, A				Eakin, Elizabeth; Reeves, Marina; Lawler, Sheleigh; Graves, Nick; Oldenburg, Brian; Del Mar, Chris; Wilke, Ken; Winkler, Elizabeth; Barnett, Adrian			Telephone Counseling for Physical Activity and Diet in Primary Care Patients	AMERICAN JOURNAL OF PREVENTIVE MEDICINE			English	Article		RANDOMIZED CONTROLLED-TRIAL; AMERICAN-DIABETES-ASSOCIATION; CORONARY-HEART-DISEASE; VEGETABLE CONSUMPTION; BEHAVIOR-CHANGE; ACTIVITY INTERVENTIONS; CANCER; FRUIT; RISK; METAANALYSIS	Background: The delivery of effective interventions to assist patients to improve their physical activity and dietary behaviors is a challenge in the busy primary care setting. Design: Cluster RCT with practices randomized to telephone Counseling intervention or usual care. Data collection took place from February 2005 to November 2007, with analysis from December 2007 to April 2008. Setting/part…	[Eakin, Elizabeth; Reeves, Marina; Lawler, Sheleigh; Winkler, Elizabeth] Univ Queensland, Canc Prevent Res Ctr, Sch Populat Hlth, Herston, Qld 4006, Australia; [Graves, Nick; Barnett, Adrian] Queensland Univ Technol, Inst Hlth & Biomed Innovat, Sch Publ Hlth, Brisbane, Qld 4001, Australia; [Oldenburg, Brian] Monash Univ, Dept Epidemiol & Prevent Med, Melbourne, Vic 3004, Australia; [Del Mar, Chri…	Winkler, E (reprint author), Univ Queensland, Canc Prevent Res Ctr, Sch Populat Hlth, Level 3,Publ Hlth Bldg,Herston Rd, Herston, Qld 4006, Australia.	e.eakin@uq.edu.au	; Reeves, Marina/B-3813-2009; Eakin, Elizabeth/F-7918-2010; Lawler, Sheleigh/G-3911-2010; Graves, Nicholas/A-3052-2011; Barnett, Adrian/I-9850-2012	Del Mar, Chris/0000-0003-3821-8163; Reeves, Marina/0000-0003-3052-2013; Eakin, Elizabeth/0000-0002-8835-9995; Lawler, Sheleigh/0000-0002-5771-0551; Graves, Nicholas/0000-0002-5559-3267; Oldenburg, Brian/0000-0002-7712-5413; Barnett, Adrian/0000-0001-6339-0374	National Health and Medical Research Council (NHMRC) [290519]	Associate Professor Liz Eakin had full access to all the data in the study and takes responsibility for the integrity of the data and the accuracy of the data analysis. This study was funded by a National Health and Medical Research Council (NHMRC) project grant # 290519. The funding body had no role in the design and conduct of the study, data extraction or analyses, in the writing of the manusc…	Ammerman Alice, 2006, N C Med J, V67, P301; *AUSTR BUR STAT, 2003, 20390 ABS; Australian Government Department of Health and Ageing National Health and Medical Research Council, 2005, FOOD HLTH DIET GUID; Australian Institute of Health and Welfare, 2008, DIAB SER AIHW; *AUSTR I HLTH WELF, 2004, 16 AIHW GEP; Australian Institute of Health and Welfare, 2003, ACT AUSTR SURV GUID; BANDURA A, 1986, SO…	44	69	9.86	70	1	6	ELSEVIER SCIENCE INC	NEW YORK	360 PARK AVE SOUTH, NEW YORK, NY 10010-1710 USA	0749-3797			AM J PREV MED	Am. J. Prev. Med.	FEB	2009	36	2					142	149
J	Castro, CM; King, AC				Castro, CM; King, AC			Telephone-assisted Counseling for physical activity	EXERCISE AND SPORT SCIENCES REVIEWS			English	Review	exercise; health behavior; telephone; intervention studies	OLDER ADULTS; EXERCISE; INTENSITIES; OUTCOMES; FITNESS; FORMATS; WOMEN; MEN	CASTRO, C.M., and A.C. KING. Telephone-assisted counseling for physical activity. Exerc. Sport Sci. Rev., Vol. 30, No. 2, pp. 64-68, 2002. Different methods of intervention have been tested to promote physical activity at the individual level. The telephone is an excellent form of media for delivering exercise counseling and advice. This review highlights important clinical trials that have docum…	Stanford Univ, Sch Med, Stanford Ctr Res Dis Prevent, Palo Alto, CA 94304 USA; Stanford Univ, Sch Med, Div Epidemiol, Dept Hlth Res & Policy, Palo Alto, CA 94304 USA	Castro, CM (reprint author), Stanford Univ, Sch Med, Stanford Ctr Res Dis Prevent, 730 Welch Rd,Suite B, Palo Alto, CA 94304 USA.						CASSADY D, 1993, GET GOING CREATING L; Castro CM, 2001, HEALTH PSYCHOL, V20, P438, DOI 10.1037//0278-6133.20.6.438; CASTRO CM, 2000, GERONTOLOGIST S1, V40, P260; CORRIGAN JD, 1980, J COUNS PSYCHOL, V27, P395, DOI 10.1037//0022-0167.27.4.395; DEBUSK RF, 1985, AM J CARDIOL, V55, P251, DOI 10.1016/0002-9149(85)90355-8; Dishman R, 1994, ADV EXERCISE ADHEREN; Ettinger WH, 1997, JAMA-J AM MED ASSOC, V2…	15	68	4.86	68	1	2	LIPPINCOTT WILLIAMS & WILKINS	PHILADELPHIA	530 WALNUT ST, PHILADELPHIA, PA 19106-3621 USA	0091-6331			EXERC SPORT SCI REV	Exerc. Sport Sci. Rev.	APR	2002	30	2					64	68
J	Kohl, LF; Crutzen, R; de Vries, NK				Kohl, Leonie Fm; Crutzen, Rik; de Vries, Nanne K.			Online Prevention Aimed at Lifestyle Behaviors: A Systematic Review of Reviews	JOURNAL OF MEDICAL INTERNET RESEARCH			English	Review	eHealth; telemedicine; Internet; prevention; life style; health behavior; RE-AIM	WEB-BASED INTERVENTIONS; INTERNET-DELIVERED INTERVENTIONS; OF-THE-LITERATURE; RANDOMIZED CONTROLLED-TRIAL; PHYSICAL-ACTIVITY INTERVENTIONS; SMOKING-CESSATION; WEIGHT-LOSS; MEASUREMENT TOOL; PROMOTION INTERVENTIONS; METHODOLOGICAL QUALITY	Background: Interventions aimed at behavior change are increasingly being delivered over the Internet. Although research on intervention effectiveness has been widely conducted, their true public health impact as indicated by reach, effectiveness, and use is unclear. Objective: The aim of this paper is to (1) review the current literature on online prevention aimed at lifestyle behaviors, and (2)…	[Kohl, Leonie Fm; Crutzen, Rik; de Vries, Nanne K.] Maastricht Univ, CAPHRI Sch Publ Hlth & Primary Care, Dept Hlth Promot, NL-6200 MD Maastricht, Netherlands	Crutzen, R (reprint author), Maastricht Univ, CAPHRI Sch Publ Hlth & Primary Care, Dept Hlth Promot, POB 616, NL-6200 MD Maastricht, Netherlands.	rik.crutzen@maastrichtuniversity.nl			ZonMw (the Netherlands Organization for Health Research and Development)	ZonMw (the Netherlands Organization for Health Research and Development) provided financial support to conduct this study.	Aalbers T, 2011, AGEING RES REV, V10, P487, DOI 10.1016/j.arr.2011.05.001; Albarracin D, 2008, HEALTH PSYCHOL, V27, P638, DOI [10.1037/0278-6133.27.5.638, 10.1037/0278-6133.27.5.038]; An JY, 2009, ADV NURS SCI, V32, P222, DOI 10.1097/ANS.0b013e3181b0d6ef; Atkinson NL, 2002, AM J HEALTH BEHAV, V26, P494; Bennett GG, 2009, ANNU REV PUBL HEALTH, V30, P273, DOI 10.1146/annurev.publhealth.031308.10023…	93	68	22.67	68	5	54	JMIR PUBLICATIONS, INC	TORONTO	59 WINNERS CIRCLE, TORONTO, ON M4L 3Y7, CANADA		1438-8871		J MED INTERNET RES	J. Med. Internet Res.	JUL	2013	15	7					71	83	UNSP e146
J	Maillot, P; Perrot, A; Hartley, A				Maillot, Pauline; Perrot, Alexandra; Hartley, Alan			Effects of Interactive Physical-Activity Video-Game Training on Physical and Cognitive Function in Older Adults	PSYCHOLOGY AND AGING			English	Article	physical activity; aging; video game; cognition; exergames	INDIVIDUAL-DIFFERENCES; EXECUTIVE CONTROL; BRAIN PLASTICITY; AEROBIC FITNESS; WII FIT; EXERCISE; ATTENTION; PERFORMANCE; DIRECTIONS; VALIDATION	The purpose of the present study was to assess the potential of exergame training based on physically simulated sport play as a mode of physical activity that could have cognitive benefits for older adults. If exergame play has the cognitive benefits of conventional physical activity and also has the intrinsic attractiveness of video games, then it might be a very effective way to induce desirabl…	[Maillot, Pauline; Perrot, Alexandra] Univ Paris 11, UFR STAPS, Equipe RIME,EA 4532, Unite Rech Complex Innovat & Act Motrices & Sport, F-91405 Orsay, France; [Hartley, Alan] Scripps Coll, Dept Psychol, Claremont, CA USA	Maillot, P (reprint author), Univ Paris 11, UFR STAPS CIAMS, Bat 335, F-91405 Orsay, France.	pauline.maillot@u-psud.fr					Achtman RL, 2008, RESTOR NEUROL NEUROS, V26, P435; Ackerman PL, 2010, PSYCHOL AGING, V25, P753, DOI 10.1037/a0019277; ACKERMAN PL, 1990, J EXP PSYCHOL LEARN, V16, P883, DOI 10.1037/0278-7393.16.5.883; Ackerman PL, 2000, J EXP PSYCHOL-APPL, V6, P259, DOI 10.1037//1076-898X.6.4.259; American College of Sports Medicine, 2006, ACSMS GUID EX TEST P; Angeraven M., 2008, COCHRANE DATABASE SY, P16; Basak…	79	68	17	70	4	82	AMER PSYCHOLOGICAL ASSOC	WASHINGTON	750 FIRST ST NE, WASHINGTON, DC 20002-4242 USA	0882-7974			PSYCHOL AGING	Psychol. Aging	SEP	2012	27	3					589	600
J	Fielden, AL; Sillence, E; Little, L; Harris, PR				Fielden, Amy L.; Sillence, Elizabeth; Little, Linda; Harris, Peter R.			Online Self-Affirmation Increases Fruit and Vegetable Consumption in Groups at High Risk of Low Intake	APPLIED PSYCHOLOGY-HEALTH AND WELL BEING			English	Article	fruit and vegetable consumption; online intervention; self-affirmation; socioeconomic status and health	HEALTH-BEHAVIOR-CHANGE; IMPLEMENTATION INTENTIONS; INFORMATION; CANCER; INTERVENTIONS; METAANALYSIS; INTERNET; OUTCOMES	BackgroundThis study tested the efficacy of self-affirmation in promoting fruit and vegetable consumption in a sample of participants comprising two groups at high risk of low consumption: young adults and mothers of school-aged children with low social economic status (SES). MethodsBaseline fruit and vegetable consumption was recorded for 85 participants (n = 26 mothers with low SES). Following …	[Fielden, Amy L.] Newcastle Univ, Newcastle Upon Tyne NE1 7RU, Tyne & Wear, England; [Sillence, Elizabeth; Little, Linda] Northumbria Univ, Newcastle Upon Tyne NE1 8ST, Tyne & Wear, England; [Harris, Peter R.] Univ Sussex, Brighton BN1 9RH, E Sussex, England	Fielden, AL (reprint author), Newcastle Univ, Sch Psychol, Ridley Bldg 1,5-14,5th Floor, Newcastle Upon Tyne NE1 7RU, Tyne & Wear, England.	amy.fielden@ncl.ac.uk						31	67	7.44	2	13	BIOMED CENTRAL LTD	LONDON	236 GRAYS INN RD, FLOOR 6, LONDON WC1X 8HL, ENGLAND	1472-6963			BMC HEALTH SERV RES	BMC Health Serv. Res.	2019-12-01	2007	2007						3	18		10.1111/aphw.12059
J	Frenn, M; Malin, S; Brown, RL; Greer, Y; Fox, J; Greer, J; Smyczek, S				Frenn, M; Malin, S; Brown, RL; Greer, Y; Fox, J; Greer, J; Smyczek, S			Changing the tide: an Internet/video exercise and low-fat diet intervention with middle-school students	APPLIED NURSING RESEARCH			English	Article		BEHAVIOR-CHANGE; HEALTH; CHILDREN; MESSAGES; FEEDBACK; GENDER; YOUTH	The rising tide of obesity erodes the health of youths and many times results in adult obesity. The purpose of this investigation was to examine the effectiveness of an eight-session health promotion/ transtheoretical model Intemet/video-delivered intervention to increase physical activity and reduce dietary fat among low-income, culturally diverse, seventh-grade students. Those who completed mor…	Marquette Univ, Coll Nursing, Milwaukee, WI 53201 USA; Med Res Consultants Inc, Middleton, WI 53562 USA; City Milwaukee Hlth Dept, Milwaukee, WI 53202 USA; Childrens Hosp Milwaukee, Clin Resource Unit, Milwaukee, WI 53202 USA; Childrens Hosp Milwaukee, Milwaukee, WI 53201 USA; St Joseph Reg Med Ctr, Milwaukee, WI 53210 USA	Frenn, M (reprint author), Marquette Univ, Coll Nursing, POB 1881, Milwaukee, WI 53201 USA.	marilyn.frelin@marquette.edu					Aronoff NJ, 2001, J AM DIET ASSOC, V101, P102, DOI 10.1016/S0002-8223(01)00022-0; Baranowski T, 1999, ANNU REV NUTR, V19, P17, DOI 10.1146/annurev.nutr.19.1.17; BARANOWSKI T, 1990, HEALTH EDUC QUART, V17, P179, DOI 10.1177/109019819001700205; Brug J, 2003, AM J CLIN NUTR, V77, p1028S; Bull FC, 1999, PATIENT EDUC COUNS, V36, P181, DOI 10.1016/S0738-3991(98)00134-7; CARNVAJAL SC, 2002, ETHNICITY HL…	36	67	6.09	69	0	10	W B SAUNDERS CO	PHILADELPHIA	INDEPENDENCE SQUARE WEST CURTIS CENTER, STE 300, PHILADELPHIA, PA 19106-3399 USA		0897-1897		APPL NURS RES	Appl. Nurs. Res.	FEB	2005	18	1					13	21
J	Taveras, EM; Sandora, TJ; Shih, MC; Ross-Degnan, D; Goldmann, DA; Gillman, MW				Taveras, Elsie M.; Sandora, Thomas J.; Shih, Mei-Chiung; Ross-Degnan, Dennis; Goldmann, Donald A.; Gillman, Matthew W.			The association of television and video viewing with fast food intake by preschool-age children	OBESITY			English	Article	television; fast food; preschool children; dietary patterns	NUTRITION EXAMINATION SURVEY; NATIONAL-HEALTH; US CHILDREN; PHYSICAL-ACTIVITY; ADOLESCENTS; OBESITY; OVERWEIGHT; PREVALENCE; WEIGHT; TIME	Objective: To examine the extent to which television (TV) and video viewing is associated with consumption of fast food by preschool-age children. Research Methods and Procedures: In a cross-sectional study of 240 parents of children ages 2.0 to 5.9 years, parents reported the number of hours their child watched TV/videos on an average weekday and weekend day in the past month; a daily, weighted …	Harvard Primary Hlth Care, Dept Ambulatory Care & Prevent, Ctr Child Hlth Care Studies, Boston, MA 02215 USA; Harvard Univ, Sch Med, Boston, MA 02215 USA; Childrens Hosp, Clin Res Program, Boston, MA 02115 USA; Harvard Univ, Sch Publ Hlth, Dept Nutr, Boston, MA 02115 USA	Taveras, EM (reprint author), Harvard Primary Hlth Care, Dept Ambulatory Care & Prevent, Ctr Child Hlth Care Studies, 133 Broookline Ave,6th Floor, Boston, MA 02215 USA.	Elsie.Taveras@childrens.harvard.edu			NIDDK NIH HHS [P30 DK040561, P30 DK040561-11]		Andersen RE, 1998, JAMA-J AM MED ASSOC, V279, P938, DOI 10.1001/jama.279.12.938; ANDERSON DR, 1985, CHILD DEV, V56, P1345, DOI 10.1111/j.1467-8624.1985.tb00202.x; Baker PC, 1993, NLSY CHILD HDB GUIDE; Bar-on ME, 2001, PEDIATRICS, V107, P423; Birch LL, 1998, PEDIATRICS, V101, P539; Boynton-Jarrett R, 2003, PEDIATRICS, V112, P1321, DOI 10.1542/peds.112.6.1321; Certain LK, 2002, PEDIATRICS, V109, P6…	35	67	6.7	68	1	12	NORTH AMER ASSOC STUDY OBESITY	SILVER SPRING	8630 FENTON ST, SUITE 918, SILVER SPRING, MD 20910 USA	1930-7381			OBESITY	Obesity	NOV	2006	14	11					2034	2041
J	Winett, RA; Anderson, ES; Wojcik, JR; Winett, SG; Bowden, T				Winett, Richard A.; Anderson, Eileen S.; Wojcik, Janet R.; Winett, Sheila G.; Bowden, Todd			Guide to health: Nutrition and physical activity outcomes of a group-randomized trial of an Internet-based intervention in churches	ANNALS OF BEHAVIORAL MEDICINE			English	Article		SOCIAL-COGNITIVE DETERMINANTS; BLACK CHURCHES; FOOD SHOPPERS; SELF-EFFICACY; WEIGHT-LOSS; LIFE-STYLE; PREVENTION; EXPECTATIONS; PROMOTION; COMMUNITY	Background: Theory-based interventions accessible to large groups of people are needed to induce favorable shifts in health behaviors and body weight. Purpose: The aim was to assess nutrition; physical activity; and, secondarily, body weight in the tailored, social cognitive Guide to Health (GTH) Internet intervention delivered in churches. Methods: Participants (N = 1,071; 33% male, 23% African …	Virginia Polytech Inst & State Univ, Dept Psychol, Blacksburg, VA 24061 USA; PCR Inc, Blacksburg, VA USA	Winett, RA (reprint author), Virginia Polytech Inst & State Univ, Dept Psychol, Blacksburg, VA 24061 USA.	rswinett@vt.edu	Kattelmann, Kendra/E-8225-2013		NCI NIH HHS [R01 CA 79469]		American College of Sports Medicine, 2005, ACSMS GUID EX TEST P; Anderson E S, 1997, J Health Psychol, V2, P209, DOI 10.1177/135910539700200217; Anderson ES, 2006, HEALTH PSYCHOL, V25, P510, DOI 10.1037/0278-6133.25.4.510; Anderson ES, 2000, HEALTH PSYCHOL, V19, P479, DOI 10.1037/0278-6133.19.5.479; Anderson ES, 2001, ANN BEHAV MED, V23, P88, DOI 10.1207/S15324796ABM2302_3; Bandura A, 2004, HEALT…	47	67	7.44	67	3	15	LAWRENCE ERLBAUM ASSOC INC-TAYLOR & FRANCIS	PHILADELPHIA	325 CHESTNUT STREET, STE 800, PHILADELPHIA, PA 19106 USA		0883-6612		ANN BEHAV MED	Ann. Behav. Med.		2007	33	3					251	261
J	Chaput, JP; Visby, T; Nyby, S; Klingenberg, L; Gregersen, NT; Tremblay, A; Astrup, A; Sjodin, A				Chaput, Jean-Philippe; Visby, Trine; Nyby, Signe; Klingenberg, Lars; Gregersen, Nikolaj T.; Tremblay, Angelo; Astrup, Arne; Sjodin, Anders			Video game playing increases food intake in adolescents: a randomized crossover study	AMERICAN JOURNAL OF CLINICAL NUTRITION			English	Article		KNOWLEDGE-BASED WORK; ENERGY-EXPENDITURE; PHYSICAL-ACTIVITY; PHYSIOLOGICAL-RESPONSES; DIETARY RESTRAINT; MEAL INTAKE; YOUNG MEN; MEDIA USE; OBESITY; CHILDREN	Background: Video game playing has been linked to obesity in many observational studies. However, the influence of this sedentary activity on food intake is unknown. Objective: The objective was to examine the acute effects of sedentary video game play on various components of energy balance. Design: With the use of a randomized crossover design, 22 healthy, normal-weight, male adolescents (mean …	[Chaput, Jean-Philippe] Childrens Hosp Eastern Ontario, Res Inst, Ottawa, ON K1H 8L1, Canada; [Visby, Trine; Nyby, Signe; Klingenberg, Lars; Gregersen, Nikolaj T.; Astrup, Arne; Sjodin, Anders] Univ Copenhagen, Dept Human Nutr, Fac Life Sci, Copenhagen, Denmark; [Tremblay, Angelo] Univ Laval, Fac Med, Div Kinesiol, Dept Social & Prevent Med, Quebec City, PQ G1K 7P4, Canada	Chaput, JP (reprint author), Childrens Hosp Eastern Ontario, Res Inst, 401 Smyth Rd, Ottawa, ON K1H 8L1, Canada.	jpchaput@cheo.on.ca	Nyby, Signe/D-3106-2015; Klingenberg, Lars/B-6974-2015	Nyby, Signe/0000-0002-6125-1407; Klingenberg, Lars/0000-0002-5623-4303	Nordea Denmark Foundation (OPUS Centre; Optimal well-being, development and health for Danish children through a healthy New Nordic Diet)	Supported by The Nordea Denmark Foundation (OPUS Centre; Optimal well-being, development and health for Danish children through a healthy New Nordic Diet).	ASTRUP A, 1991, METABOLISM, V40, P323, DOI 10.1016/0026-0495(91)90117-F; Bellisle F, 2004, APPETITE, V43, P175, DOI 10.1016/j.appet.2004.04.004; BUYSSE DJ, 1989, PSYCHIAT RES, V28, P193, DOI 10.1016/0165-1781(89)90047-4; Carvalhal MM, 2007, EUR J PUBLIC HEALTH, V17, P42, DOI 10.1093/eurpub/ckl093; Chaput JP, 2009, INT J OBESITY, V33, P46, DOI 10.1038/ijo.2008.221; Chaput JP, 2008, PSYCHOSOM MED, …	45	66	13.2	68	5	21	AMER SOC NUTRITION-ASN	BETHESDA	9650 ROCKVILLE PIKE, BETHESDA, MD 20814 USA	0002-9165			AM J CLIN NUTR	Am. J. Clin. Nutr.	JUN	2011	93	6					1196	1203
J	Cook, RF; Billings, DW; Hersch, RK; Back, AS; Hendrickson, A				Cook, Royer F.; Billings, Douglas W.; Hersch, Rebekah K.; Back, Anita S.; Hendrickson, April			A field test of a web-based workplace health promotion program to improve dietary practices reduce, stress, and increase physical activity: Randomized controlled trial	JOURNAL OF MEDICAL INTERNET RESEARCH			English	Article	Web-based; interventions; stress; diet; activity	WEIGHT-LOSS PROGRAM; LONG-TERM IMPACT; MANAGEMENT PROGRAMS; WELLNESS PROGRAM; SUBSTANCE-ABUSE; JOHNSONS HEALTH; METAANALYSIS; WORKSITE; PRINT	Background: Most work sites engage in some form of health promotion programming designed to improve worker health and reduce health care costs. Although these programs have typically been delivered through combinations of seminars and print materials, workplace health promotion programs are increasingly being delivered through the Internet. Objective: The purpose of this research was to evaluate …	[Cook, Royer F.; Billings, Douglas W.; Hersch, Rebekah K.; Back, Anita S.; Hendrickson, April] ISA Associates, Alexandria, VA 22314 USA	Cook, RF (reprint author), ISA Associates, 201 N Union St,Suite 330, Alexandria, VA 22314 USA.	rcook@isagroup.com			NIDA NIH HHS [N44DA-3-5517]		Apodaca TR, 2003, J CLIN PSYCHOL, V59, P289, DOI 10.1002/jclp.10130; Bandura A., 1977, SOCIAL LEARNING THEO; Bandura A., 1986, SOCIAL LEARNING THEO; Carver CS, 1997, INT J BEHAV MED, V4, P92, DOI 10.1207/s15327558ijbm0401_6; Cook R F, 1996, J Prim Prev, V16, P319, DOI 10.1007/BF02407428; Cook RF, 1996, SUBST USE MISUSE, V31, P255, DOI 10.3109/10826089609045812; COOK RF, 1990, OCCUP MED, V5, P725;…	28	66	7.33	68	4	47	JOURNAL MEDICAL INTERNET RESEARCH	TORONTO	TORONTO GENERAL HOSPITAL, R FRASER ELLIOTT BLDG, 4TH FL, R 4S435, 190 ELIZABETH ST, TORONTO, ON M5G 2C4, CANADA		1438-8871		J MED INTERNET RES	J. Med. Internet Res.		2007	9	2							e17
J	Yon, BA; Johnson, RK; Harvey-Berino, J; Gold, BC; Howard, AB				Yon, Bethany A.; Johnson, Rachel K.; Harvey-Berino, Jean; Gold, Beth Casey; Howard, Alan B.			Personal digital assistants are comparable to traditional diaries for dietary self-monitoring during a weight loss program	JOURNAL OF BEHAVIORAL MEDICINE			English	Article	technology; handheld computer; obesity treatment; electronic dietary records; compliance	HAND-HELD COMPUTERS; BEHAVIOR-MODIFICATION; ELECTRONIC DIARIES; OBESITY; MAINTENANCE; COMPONENT; THERAPY; SUPPORT; RISK	Dietary self-monitoring is considered the core of behavioral weight control programs. As software for personal digital assistants (PDA) has become more available, this study investigated whether the use of a PDA would improve dietary self-monitoring frequency and subsequent weight loss over the use of traditional paper diaries. One-hundred-seventy-six adults (BMI 25-39.9) participated in a 6-mont…	Univ Vermont, Dept Nutr & Food Sci, Burlington, VT 05405 USA; Univ Vermont, Acad Comp Serv, Burlington, VT 05405 USA	Johnson, RK (reprint author), Univ Vermont, Dept Nutr & Food Sci, 108 Morrill Hall, Burlington, VT 05405 USA.	Rachel.johnson@uvm.edu			NIDDK NIH HHS [R01 DK056746]		AGRAS WS, 1990, BEHAV THER, V21, P99, DOI 10.1016/S0005-7894(05)80191-1; Appel LJ, 1997, NEW ENGL J MED, V336, P1117, DOI 10.1056/NEJM199704173361601; BAKER RC, 1993, BEHAV THER, V24, P377, DOI 10.1016/S0005-7894(05)80212-6; Baker RC, 1998, HEALTH PSYCHOL, V17, P367, DOI 10.1037//0278-6133.17.4.367; BATTIG K, 1994, DRUG DEVELOP RES, V31, P59, DOI 10.1002/ddr.430310110; Beasley J, 2005, NUTRITION,…	36	66	7.33	66	2	10	SPRINGER/PLENUM PUBLISHERS	NEW YORK	233 SPRING ST, NEW YORK, NY 10013 USA		0160-7715		J BEHAV MED	J. Behav. Med.	APR	2007	30	2					165	175
J	Brouwer, W; Oenema, A; Raat, H; Crutzen, R; de Nooijer, J; de Vries, NK; Brug, J				Brouwer, Wendy; Oenema, Anke; Raat, Hein; Crutzen, Rik; de Nooijer, Jascha; de Vries, Nanne K.; Brug, Johannes			Characteristics of visitors and revisitors to an Internet-delivered computer-tailored lifestyle intervention implemented for use by the general public	HEALTH EDUCATION RESEARCH			English	Article		RANDOMIZED CONTROLLED-TRIAL; PHYSICAL-ACTIVITY INTERVENTIONS; SATURATED FAT INTAKE; SMOKING-CESSATION; BEHAVIOR-CHANGE; WEIGHT-LOSS; NUTRITION EDUCATION; RELATIVE VALIDITY; HEALTH; EFFICACY	The Internet has become important for the delivery of behavior change interventions. This observational study examines how many people visited, registered and revisited a web-based computer-tailored intervention promoting heart-healthy behaviors when it is implemented for use by the general public. Among registered visitors, the association between visitors' characteristics and initiating, comple…	[Brouwer, Wendy; Oenema, Anke; Raat, Hein] Univ Med Ctr Rotterdam, Dept Publ Hlth, Erasmus MC, NL-3000 CA Rotterdam, Netherlands; [Crutzen, Rik; de Nooijer, Jascha; de Vries, Nanne K.] Maastricht Univ, NL-6200 MD Maastricht, Netherlands; [Brug, Johannes] Vrije Univ Amsterdam Med Ctr, EMGO Inst Hlth & Care Res, NL-1081 BT Amsterdam, Netherlands	Brouwer, W (reprint author), Univ Med Ctr Rotterdam, Dept Publ Hlth, Erasmus MC, NL-3000 CA Rotterdam, Netherlands.	wendy.brouwer@erasmusmc.nl	Oenema, Anke/D-7709-2017	Oenema, Anke/0000-0002-4350-5821			Anhoj J, 2004, J MED INTERNET RES, V6, P47, DOI 10.2196/jmir.6.3.e28; Brouwer W., 2009, Health Education, V109, P460, DOI 10.1108/09654280911001149; Brouwer W, 2008, J MED INTERNET RES, V10, DOI 10.2196/jmir.956; Brug J, 2003, AM J CLIN NUTR, V77, p1028S; Cassell MM, 1998, J HEALTH COMMUN, V3, P71; Cobb NK, 2006, J MED INTERNET RES, V8, DOI 10.2196/jmir.8.3.e17; Danaher BG, 2005, J MED INTERNET R…	54	65	10.83	65	1	6	OXFORD UNIV PRESS	OXFORD	GREAT CLARENDON ST, OXFORD OX2 6DP, ENGLAND		0268-1153		HEALTH EDUC RES	Health Educ. Res.	AUG	2010	25	4					585	595
J	Foley, L; Maddison, R				Foley, Louise; Maddison, Ralph			Use of Active Video Games to Increase Physical Activity in Children: A (Virtual) Reality?	PEDIATRIC EXERCISE SCIENCE			English	Review		GENERATION COMPUTER GAMES; SEDENTARY SCREEN TIME; ENERGY-EXPENDITURE; OVERWEIGHT CHILDREN; SECULAR TRENDS; ADOLESCENTS; OBESE; COST; BEHAVIORS; EXERCISE	There has been increased research interest in the use of active video games (in which players physically interact with images onscreen) as a means to promote physical activity in children. The aim of this review was to assess active video games as a means of increasing energy expenditure and physical activity behavior in children. Studies were obtained from computerised searches of multiple elect…	[Foley, Louise; Maddison, Ralph] Univ Auckland, Clin Trials Res Unit, Auckland 1, New Zealand	Foley, L (reprint author), Univ Auckland, Clin Trials Res Unit, Auckland 1, New Zealand.			Maddison, Ralph/0000-0001-8564-5518			Ainsworth BE, 1996, MEASURING PHYS ACTIV, P146; *AUSTR GOV DEP HLT, AUSTR PHYS ACT REC C; Baquet G, 2003, SPORTS MED, V33, P1127, DOI 10.2165/00007256-200333150-00004; Biddle SJH, 2007, AM J PREV MED, V33, P502, DOI 10.1016/j.amepre.2007.08.002; Dietz WH, 2004, NEW ENGL J MED, V350, P855, DOI 10.1056/NEJMp048008; Graves L, 2008, BRIT J SPORT MED, V42, P592, DOI 10.1136/bmj.39415.632951.80; Graves…	41	65	10.83	65	4	24	HUMAN KINETICS PUBL INC	CHAMPAIGN	1607 N MARKET ST, PO BOX 5076, CHAMPAIGN, IL 61820-2200 USA	0899-8493			PEDIATR EXERC SCI	Pediatr. Exerc. Sci.	FEB	2010	22	1					7	20
J	Morgan, PJ; Lubans, DR; Collins, CE; Warren, JM; Callister, R				Morgan, Philip J.; Lubans, David R.; Collins, Clare E.; Warren, Janet M.; Callister, Robin			12-Month Outcomes and Process Evaluation of the SHED-IT RCT: An Internet-Based Weight Loss Program Targeting Men	OBESITY			English	Article		OVERWEIGHT; TRIALS; INTERVENTIONS; REDUCTION; OBESITY; ADULTS	This article reports the 12-month follow-up results and process evaluation of the SHED-IT (Self-Help, Exercise, and Diet using Information Technology) trial, an Internet-based weight loss program exclusively for men. Sixty-five overweight/obese male staff and students at the University of Newcastle (Callaghan, Australia) (mean (s.d.) age = 35.9 (11.1) years; BMI = 30.6 (2.8)) were randomly assign…	[Morgan, Philip J.; Lubans, David R.] Univ Newcastle, Fac Educ & Arts, Sch Educ, Callaghan, NSW 2308, Australia; [Collins, Clare E.] Univ Newcastle, Fac Hlth, Sch Hlth Sci, Callaghan, NSW 2308, Australia; [Callister, Robin] Univ Newcastle, Fac Hlth, Sch Pharm & Biomed Sci, Callaghan, NSW 2308, Australia	Morgan, PJ (reprint author), Univ Newcastle, Fac Educ & Arts, Sch Educ, Callaghan, NSW 2308, Australia.	Philip.Morgan@newcastle.edu.au	Lubans, David/G-7436-2013; Morgan, Philip/G-7072-2013	Morgan, Philip/0000-0002-5632-8529	University of Newcastle; Mens Health Golf Day	This research was supported by a University of Newcastle Strategic Pilot grant and The Mens Health Golf Day. The authors wish to acknowledge our project manager David Went. We are also grateful for the help of research assistants Elroy Aguiar and David Gibson. We thank all study participants.	Altman DG, 2001, ANN INTERN MED, V134, P663; Australian Bureau of Statistics, 2009, NAT HLTH SURV SUMM R; [Anonymous], 2008, OV OB AD; Australian Bureau of Statistics, 2008, 2033055001 ABS; Bandura A., 1986, SOCIAL FDN THOUGHT A; Barr E, 2006, AUSDIAB 2005 AUSTR D; Bye C, 2005, J HUM NUTR DIET, V18, P391, DOI 10.1111/j.1365-277X.2005.00642.x; Egger G, 1996, INT J OBESITY, V20, P227; FRENCH SA, 19…	26	65	13	66	2	26	NATURE PUBLISHING GROUP	NEW YORK	75 VARICK ST, 9TH FLR, NEW YORK, NY 10013-1917 USA		1930-7381		OBESITY	Obesity	JAN	2011	19	1					142	151
J	Plotnikoff, RC; McCargar, LJ; Wilson, PM; Loucaides, CA				Plotnikoff, RC; McCargar, LJ; Wilson, PM; Loucaides, CA			Efficacy of an e-mail intervention for the promotion of physical activity and nutrition behavior in the workplace context	AMERICAN JOURNAL OF HEALTH PROMOTION			English	Article	E-mail; interventions; physical activity; nutrition; prevention research; manuscript format : research; research purpose:: intervention testing/program evaluation; study design : randomized trial; outcome measure : behavioral, cognitive; setting : workplace; health focus : physical activity; nutrition; strategy : knowledge/attitude/behavior change; target population : adults; target population ci…	TRANSTHEORETICAL MODEL; PLANNED BEHAVIOR; WEIGHT-LOSS; EXERCISE; HEALTH; COMMUNICATION; STRATEGIES; ISSUES; SAMPLE; FAT	Purpose. The Purpose of this study was to evaluate a 12-week workplace e-mail intervention designed to promote physical activity and nutrition behavior Design. A pre- and post-test design was conducted to compare the effect of e-mail messages between intervention and control groups. Setting. Five large workplaces in Alberta, Canada. Subjects. Employees with access to a personal e-mail address (N …	Univ Alberta, Ctr Hlth Promot Studies, Univ Extens Ctr 5 10, Edmonton, AB T6G 2T4, Canada; Brock Univ, St Catharines, ON L2S 3A1, Canada	Plotnikoff, RC (reprint author), Univ Alberta, Ctr Hlth Promot Studies, Univ Extens Ctr 5 10, 8303-112 St, Edmonton, AB T6G 2T4, Canada.	ron.plotnikoff@ualberta.ca					AINSWORTH BARBARA E., 2000, MED SCI SPORTS EXERC, P498, DOI DOI 10.1097/00005768-200009001-00009; AJZEN I, 1991, ORGAN BEHAV HUM DEC, V50, P179, DOI 10.1016/0749-5978(91)90020-T; Bandura A, 1998, PSYCHOL HEALTH, V13, P623, DOI 10.1080/08870449808407422; Bauman AE, 2002, AM J PREV MED, V23, P5, DOI 10.1016/S0749-3797(02)00469-5; Brown WJ, 2000, AUST NZ J PUBL HEAL, V24, P520, DOI 10.1111/j.1467-84…	45	65	5.91	65	3	35	AMER J HEALTH PROMOTION INC	KEEGO HARBOR	1660 CASS LAKE RD, STE 104, KEEGO HARBOR, MI 48320 USA		0890-1171		AM J HEALTH PROMOT	Am. J. Health Promot.	JUL-AUG	2005	19	6					422	429
J	Bort-Roig, J; Gilson, ND; Puig-Ribera, A; Contreras, RS; Trost, SG				Bort-Roig, Judit; Gilson, Nicholas D.; Puig-Ribera, Anna; Contreras, Ruth S.; Trost, Stewart G.			Measuring and Influencing Physical Activity with Smartphone Technology: A Systematic Review	SPORTS MEDICINE			English	Review		MOBILE PHONE DIARY; CARDIAC REHABILITATION; SEDENTARY WOMEN; HEALTH-CARE; WEIGHT; INTERVENTION; ADOLESCENTS; CHILDREN; PROGRAM; DESIGN	Background Rapid developments in technology have encouraged the use of smartphones in physical activity research, although little is known regarding their effectiveness as measurement and intervention tools. Objective This study systematically reviewed evidence on smartphones and their viability for measuring and influencing physical activity. Data Source Research articles were identified in Sept…	[Bort-Roig, Judit; Puig-Ribera, Anna] Univ Vic, Grp Recerca Esport & Activitat Fis, Barcelona 08500, Catalonia, Spain; [Bort-Roig, Judit] Univ Vic, Ctr Estudis Sanitaris & Socials, Barcelona 08500, Catalonia, Spain; [Gilson, Nicholas D.; Trost, Stewart G.] Univ Queensland, Sch Human Movement Studies, Brisbane, Qld, Australia; [Contreras, Ruth S.] Univ Vic, Grp Recerca Interacc Digitals, Barcelona…	Bort-Roig, J (reprint author), Univ Vic, Ctr Estudis Sanitaris & Socials, Carrer Sagrada Familia 7, Barcelona 08500, Catalonia, Spain.	judit.bort@uvic.cat	Gilson, Nicholas/D-6056-2012; Trost, Stewart/B-5948-2012; Emchi, Karma/Q-1952-2016	Trost, Stewart/0000-0001-9587-3944; Gilson, Nicholas/0000-0002-5744-3609; Bort Roig, Judit/0000-0003-4622-4897	Ministerio de Ciencia e Innovacion-Govierno de Espana [BES-2010-033252]	BRJ was supported by a predoctoral scholarship from the 'Ministerio de Ciencia e Innovacion-Govierno de Espana' (BES-2010-033252). The authors declare no potential conflict of interest with respect to the research, authorship, and/or publication of this article.	Anderson I, 2007, MOBILE NETW APPL, V12, P185, DOI 10.1007/s11036-007-0011-7; Arsand Eirik, 2010, J Diabetes Sci Technol, V4, P328; Donaire-Gonzalez D, 2012, J MED INTERNET RES, V15, pe111; Fanning J, 2012, J MED INTERNET RES, V14, pe161; Fukuoka Y, 2012, PUBLIC HEALTH NURS, V29, P232, DOI 10.1111/j.1525-1446.2011.00997.x; Fukuoka Y, 2011, J PHYS ACT HEALTH, V8, P398; Fukuoka Y, 2010, PREV MED, V…	44	64	32	64	21	139	ADIS INT LTD	AUCKLAND	41 CENTORIAN DR, PRIVATE BAG 65901, MAIRANGI BAY, AUCKLAND 1311, NEW ZEALAND		0112-1642	1179-2035	SPORTS MED	Sports Med.	MAY	2014	44	5					671	686
J	Hunter, CM; Peterson, AL; Alvarez, LM; Poston, WC; Brundige, AR; Haddock, K; Van Brunt, DL; Foreyt, JP				Hunter, Christine M.; Peterson, Alan L.; Alvarez, Lisa M.; Poston, Walker C.; Brundige, Antoinette R.; Haddock, Keith; Van Brunt, David L.; Foreyt, John P.			Weight management using the Internet - A randomized controlled trial	AMERICAN JOURNAL OF PREVENTIVE MEDICINE			English	Article		UNITED-STATES; AIR-FORCE; OBESITY; GAIN; METAANALYSIS; OVERWEIGHT; PROGRAM; MAINTENANCE; PREVENTION; ADULTS	Background: Most weight-loss research targets obese individuals who desire large weight reductions. However, evaluation of weight-gain prevention in over-weight individuals is also critical as most Americans become obese as a result of a gradual gain of 1-2 pounds per year over many years. Method: This study evaluated the efficacy of an Internet-based program for weight-loss and weight-gain preve…	[Hunter, Christine M.] Natl Inst Diabet & Digest & Kidney Dis, Div Diabet Endocrinol & Metab Dis, Bethesda, MD 20892 USA; [Peterson, Alan L.] Univ Texas Hlth Sci Ctr San Antonio, San Antonio, TX 78229 USA; [Peterson, Alan L.; Alvarez, Lisa M.; Brundige, Antoinette R.] Wilford Hall USAF Med Ctr, Dept Psychol, San Antonio, TX 78236 USA; [Poston, Walker C.; Haddock, Keith] Univ Missouri, Kansas City…	Hunter, CM (reprint author), Natl Inst Diabet & Digest & Kidney Dis, Div Diabet Endocrinol & Metab Dis, 6707 Democracy Blvd,Room 605 MCS 5460, Bethesda, MD 20892 USA.	hunterchristine@niddk.nih.gov					Block G, 2000, AM J PREV MED, V18, P284, DOI 10.1016/S0749-3797(00)00119-7; BRAY RM, 2006, 2005 DEPARTMENT DEFE; Brown WJ, 2005, OBES RES, V13, P1431, DOI 10.1038/oby.2005.173; Brownell KD, 2000, LEARN PROGRAM WEIGHT; Burke BL, 2003, J CONSULT CLIN PSYCH, V71, P843, DOI 10.1037/0022-006X.71.5.843; Burke LE, 2005, J RENAL NUTR, V15, P281, DOI 10.1016/j.jrn.2005.04.002; Curioni CC, 2005, INT J OBES…	48	64	8	64	1	11	ELSEVIER SCIENCE INC	NEW YORK	360 PARK AVE SOUTH, NEW YORK, NY 10010-1710 USA		0749-3797		AM J PREV MED	Am. J. Prev. Med.	FEB	2008	34	2					119	126
J	King, AC; Friedman, R; Marcus, B; Castro, C; Napolitano, M; Alm, D; Baker, L				King, Abby C.; Friedman, Robert; Marcus, Bess; Castro, Cynthia; Napolitano, Melissa; Alm, David; Baker, Lawrence			Ongoing physical activity advice by humans versus computers: The community health advice by telephone (CHAT) trial	HEALTH PSYCHOLOGY			English	Article		RANDOMIZED CONTROLLED TRIAL; ACTIVITY COUNSELING TRIAL; QUALITY-OF-LIFE; OLDER-ADULTS; ACTIVITY RECALL; CLINICAL-TRIAL; EXERCISE; WOMEN; INTERVENTIONS; METHODOLOGY	Purpose: Given the prevalence of physical inactivity among American adults, convenient, low-cost interventions are strongly indicated. This study determined the 6- and 12-month effectiveness of telephone interventions delivered by health educators or by an automated computer system in promoting physical activity. Design: Initially inactive men and women age 55 years and older (N = 218) in stable …	Stanford Univ, Sch Med, Dept Med, Stanford Prevent Res Ctr, Stanford, CA 94305 USA; Stanford Univ, Sch Med, Dept Hlth Res & Policy, Div Epidemiol, Stanford, CA 94305 USA; Boston Univ, Sch Med, Boston, MA 02215 USA; Brown Univ, Miriam Hosp, Ctr Behav & Prevent Med, Providence, RI 02912 USA; Stanford Univ, Sch Med, Dept Hlth Res & Policy, Div Hlth Serv Res, Stanford, CA 94305 USA	King, AC (reprint author), Stanford Univ, Sch Med, Dept Med, Stanford Prevent Res Ctr, Room N229,211 Quarry Rd, Stanford, CA 94305 USA.	king@stanford.edu		Friedman, Robert/0000-0002-9440-2443; Baker, Laurence/0000-0001-5032-794X	NIA NIH HHS [AG 16587]		AINSWORTH BARBARA E., 2000, MED SCI SPORTS EXERC, P498, DOI DOI 10.1097/00005768-200009001-00009; Bandura A, 2001, ANNU REV PSYCHOL, V52, P1, DOI 10.1146/annurev.psych.52.1.1; Bassett DR, 1996, MED SCI SPORT EXER, V28, P1071, DOI 10.1097/00005768-199608000-00019; BLAIR SN, 1985, AM J EPIDEMIOL, V122, P794; Castro CM, 2002, EXERC SPORT SCI REV, V30, P64, DOI 10.1097/00003677-200204000-00004; COHEN…	47	64	7.11	64	1	8	AMER PSYCHOLOGICAL ASSOC/EDUCATIONAL PUBLISHING FOUNDATION	WASHINGTON	750 FIRST ST NE, WASHINGTON, DC 20002-4242 USA	0278-6133			HEALTH PSYCHOL	Health Psychol.	NOV	2007	26	6					718	727
J	Saperstein, SL; Atkinson, NL; Gold, RS				Saperstein, S. L.; Atkinson, N. L.; Gold, R. S.			The impact of Internet use for weight loss	OBESITY REVIEWS			English	Review	Internet; obesity; online; weight loss	LOSS PROGRAM; RANDOMIZED-TRIAL; MAINTENANCE; RISK	With rising rates of obesity and obesity-related health problems, finding additional means to help reduce obesity is critical. This review examined the impact of the Internet as a medium to deliver weight loss programs. Specifically, the review examined the public's interest, the availability and the known efficacy of Internet-based weight loss programs. Findings showed that the general public is…	Univ Maryland, Publ Hlth Informat Res Lab, Dept Publ & Community Hlth, College Pk, MD 20742 USA; Univ Maryland, Coll Hlth & Human Performance, College Pk, MD 20742 USA	Saperstein, SL (reprint author), Univ Maryland, Publ Hlth Informat Res Lab, Dept Publ & Community Hlth, Suite 2387 Valley Dr, College Pk, MD 20742 USA.	ssaperst@umd.edu					BEAUCHAMP N, 2006, EHEALTH MOMENTUM IS; Bish CL, 2005, OBES RES, V13, P596, DOI 10.1038/oby.2005.64; Bowen Deborah, 2003, Health Care Women Int, V24, P940, DOI 10.1080/07399330390244130; Brug J, 2003, AM J CLIN NUTR, V77, p1028S; Cummins Carol O, 2004, Manag Care Interface, V17, P27; *DEP HLTH HUM SERV, 2006, EXP REACH IMP CONS E; *E DIETS, 2006, COMP; Evers KE, 2003, J HEALTH PSYCHOL, V8, P63, D…	34	64	7.11	65	1	16	BLACKWELL PUBLISHING	OXFORD	9600 GARSINGTON RD, OXFORD OX4 2DQ, OXON, ENGLAND		1467-7881		OBES REV	Obes. Rev.	SEP	2007	8	5					459	465
J	Azar, KMJ; Lesser, LI; Laing, BY; Stephens, J; Aurora, MS; Burke, LE; Palaniappan, LP				Azar, Kristen M. J.; Lesser, Lenard I.; Laing, Brian Y.; Stephens, Janna; Aurora, Magi S.; Burke, Lora E.; Palaniappan, Latha P.			Mobile Applications for Weight Management Theory-Based Content Analysis	AMERICAN JOURNAL OF PREVENTIVE MEDICINE			English	Article		RANDOMIZED CONTROLLED-TRIAL; LOSS MAINTENANCE; PHYSICAL-ACTIVITY; ADULTS; OBESE; INTERVENTION; EXERCISE; OVERWEIGHT; HEALTH; APPS	Background: The use of smartphone applications (apps) to assist with weight management is increasingly prevalent, but the quality of these apps is not well characterized. Purpose: The goal of the study was to evaluate diet/nutrition and anthropometric tracking apps based on incorporation of features consistent with theories of behavior change. Methods: A comparative, descriptive assessment was co…	[Azar, Kristen M. J.; Lesser, Lenard I.; Aurora, Magi S.; Palaniappan, Latha P.] Palo Alto Med Fdn Res Inst, Palo Alto, CA 94301 USA; [Laing, Brian Y.] Univ Calif Los Angeles, Dept Family Med, Los Angeles, CA USA; [Stephens, Janna] Johns Hopkins Univ, Sch Nursing, Baltimore, MD USA; [Burke, Lora E.] Univ Pittsburgh, Sch Nursing, Pittsburgh, PA 15261 USA	Azar, KMJ (reprint author), Palo Alto Med Fdn Res Inst, 795 El Camino Real,Ames Bldg, Palo Alto, CA 94301 USA.	azark@pamfri.org	Stephens, Janna/F-7383-2016; Emchi, Karma/Q-1952-2016		Palo Alto Medical Foundation Research Institute	The authors thank Melissa Raby for her intellectual contribution and critical review of this study. This paper was supported by internal funds from the Palo Alto Medical Foundation Research Institute.	Abroms LC, 2011, AM J PREV MED, V40, P279, DOI 10.1016/j.amepre.2010.10.032; Alderman L, 2010, LOSING WEIGHT SMARTP; Backinger CL, 2011, AM J PREV MED, V40, P390, DOI 10.1016/j.amepre.2010.11.014; Baker M., 2011, SOFTWARE SHAPING; BANDINI LG, 1990, AM J CLIN NUTR, V52, P421; Breton ER, 2011, TRANSL BEHAV MED, V1, P523, DOI 10.1007/s13142-011-0076-5; Burke LE, 2008, CONTEMP CLIN TRIALS, V29, P182,…	47	63	21	63	12	101	ELSEVIER SCIENCE INC	NEW YORK	360 PARK AVE SOUTH, NEW YORK, NY 10010-1710 USA		0749-3797	1873-2607	AM J PREV MED	Am. J. Prev. Med.	NOV	2013	45	5					583	589
J	Neville, LM; O'Hara, B; Milat, A				Neville, Leonie Michelle; O'Hara, Blythe; Milat, Andrew			Computer-tailored physical activity behavior change interventions targeting adults: a systematic review	INTERNATIONAL JOURNAL OF BEHAVIORAL NUTRITION AND PHYSICAL ACTIVITY			English	Article		RANDOMIZED CONTROLLED-TRIAL; DECREASING FAT INTAKE; NUTRITION EDUCATION; INTERNET; HEALTH; WEB; PROGRAM; ACCEPTABILITY; FEASIBILITY; TELEPHONE	Background: Increasing physical activity is important in the promotion of better health. Computer-tailored behavior change programs have shown promise in changing lifestyle risk factors. Purpose: To provide a narrative systematic review describing the range of evidence on 'second' and 'third' generation computer-tailored primary prevention interventions for physical activity, to determine their e…	[Neville, Leonie Michelle; O'Hara, Blythe; Milat, Andrew] New S Wales Dept Hlth, Ctr Hlth Advancement, Sydney, NSW 2059, Australia	Neville, LM (reprint author), New S Wales Dept Hlth, Ctr Hlth Advancement, Locked Mail Bag 961, Sydney, NSW 2059, Australia.	neville_leonie@bigpond.com; BOHAR@doh.health.nsw.gov.au; AMILA@doh.health.nsw.gov.au					*AUSTR I HLTH WELF, 2006, 73 AIHW AUS; BERG MH, 2007, J MED INTERNET RES, V9, pE26; Block G, 2004, PREV CHRONIC DIS, V1; Booth AO, 2008, HEALTH EDUC RES, V23, P371, DOI 10.1093/her/cyn007; Brug J, 2005, EUR J CLIN NUTR, V59, pS130, DOI 10.1038/sj.ejcn.1602186; Cook RF, 2007, J MED INTERNET RES, V9, DOI 10.2196/jmir.9.2.e17; De Bourdeaudhuij I, 2007, ANN BEHAV MED, V33, P39, DOI 10.1207/s15324796a…	39	63	9	63	3	15	BIOMED CENTRAL LTD	LONDON	CURRENT SCIENCE GROUP, MIDDLESEX HOUSE, 34-42 CLEVELAND ST, LONDON W1T 4LB, ENGLAND	1479-5868			INT J BEHAV NUTR PHY	Int. J. Behav. Nutr. Phys. Act.	2003-06-01	2009	6								30
J	Weinstein, PK				Kirbis Weinstein, Patricia			A review of weight loss programs delivered via the internet	JOURNAL OF CARDIOVASCULAR NURSING			English	Review	diet; internet; obesity; web-based; weight loss	RANDOMIZED CONTROLLED-TRIAL; NUTRITION EDUCATION; INTERVENTION; EXERCISE; DIET	The escalating obesity epidemic has prompted healthcare professionals to seek interventions that can reach large numbers of individuals in a timely and cost-effective manner. The Internet, with its growing audience, seems an obvious solution. Commercial weight loss programs already abound on the Internet. The purpose of this review is to describe the efficacy of weight loss programs delivered via…	Univ Cent Florida, Sch Nursing, Orlando, FL 32816 USA	Weinstein, PK (reprint author), Univ Cent Florida, Sch Nursing, POB 162213, Orlando, FL 32816 USA.	pweinstein@cfl.rr.com					American Heart Association, 2005, HEART DIS STROKE STA; Ayyad C, 2000, Obes Rev, V1, P113, DOI 10.1046/j.1467-789x.2000.00019.x; Brownell KD, 2000, LEARN PROGRAM WEIGHT; Brownell K. D., 1990, WEIGHT MAINTENANCE S; Brug J, 1999, PATIENT EDUC COUNS, V36, P145, DOI 10.1016/S0738-3991(98)00131-1; Flegal KM, 2005, JAMA-J AM MED ASSOC, V293, P1861, DOI 10.1001/jama.2009.2014; FOODY JM, 2001, PREVENTIVE…	34	63	6.3	63	6	12	LIPPINCOTT WILLIAMS & WILKINS	PHILADELPHIA	530 WALNUT ST, PHILADELPHIA, PA 19106-3621 USA		0889-4655		J CARDIOVASC NURS	J. Cardiovasc. Nurs.	JUL-AUG	2006	21	4					251	258
J	Woolford, SJ; Clark, SJ; Strecher, VJ; Resnicow, K				Woolford, Susan J.; Clark, Sarah J.; Strecher, Victor J.; Resnicow, Kenneth			Tailored mobile phone text messages as an adjunct to obesity treatment for adolescents	JOURNAL OF TELEMEDICINE AND TELECARE			English	Article		RANDOMIZED CONTROLLED-TRIAL; WEIGHT MANAGEMENT PROGRAM; US CHILDREN; OVERWEIGHT; PREVALENCE; BEHAVIOR; EDUCATION; HEALTH; TRENDS	We examined the use of tailored messages sent to the mobile phones of obese adolescents enrolled in a weight-management programme, as a means of increasing adherence. The feasibility study was conducted in three phases: (1) a library of 90 messages was developed about five weight-related behaviours; (2) a computer application was developed to tailor these messages to participants' characteristics…	[Woolford, Susan J.] Univ Michigan, Pediat Comprehens Weight Management Ctr, Ann Arbor, MI 48109 USA; [Woolford, Susan J.; Clark, Sarah J.] Univ Michigan, Child Hlth Evaluat & Res Unit, Ann Arbor, MI 48109 USA; [Woolford, Susan J.; Clark, Sarah J.] Univ Michigan, Div Gen Pediat, Ann Arbor, MI 48109 USA; [Strecher, Victor J.; Resnicow, Kenneth] Univ Michigan, Ctr Hlth Commun Res, Ann Arbor, MI 481…	Woolford, SJ (reprint author), 300 NIB,Room 6D20,Campus Box 0456, Ann Arbor, MI 48109 USA.	swoolfor@med.umich.edu	Emchi, Karma/Q-1952-2016		NICHD NIH HHS [K23 HD058797]		Barlow SE, 2007, PEDIATRICS, V120, pS164, DOI 10.1542/peds.2007-2329C; Campbell MK, 1999, PATIENT EDUC COUNS, V36, P157, DOI 10.1016/S0738-3991(98)00132-3; CAMPBELL MK, 1994, AM J PUBLIC HEALTH, V84, P783, DOI 10.2105/AJPH.84.5.783; Franklin VL, 2006, DIABETIC MED, V23, P1332, DOI 10.1111/j.1464-5491.2006.01989.x; Hedley AA, 2004, JAMA-J AM MED ASSOC, V291, P2847, DOI 10.1001/jama.291.23.2847; Kr…	18	63	10.5	64	1	22	ROYAL SOC MEDICINE PRESS LTD	LONDON	1 WIMPOLE STREET, LONDON W1G 0AE, ENGLAND		1357-633X		J TELEMED TELECARE	J. Telemed. Telecare		2010	16	8					458	461
J	Ho, SMY; Lee, TMC				Ho, SMY; Lee, TMC			Computer usage and its relationship with adolescent lifestyle in Hong Kong	JOURNAL OF ADOLESCENT HEALTH			English	Article	usage of computer; adolescent lifestyle; gender differences; health; information technology; Internet; Hong Kong	GENDER-DIFFERENCES; INTERNET USE; HEALTH; ADDICTION; BEHAVIOR; CHILDREN; LIFE	Purpose. To determine the patterns of computer usage among adolescents in Hong Kong and to examine whether computer usage is associated with less physical activity and social support among adolescents. Methods: A total of 2110 secondary school students (52% boys and 48% girls) in Hong Kong completed a set of questionnaires to measure their computer usage and lifestyle. Mean age of the respondents…	Univ Hong Kong, Dept Psychol, Posit Psychol Lab, Hong Kong, Hong Kong, Peoples R China	Ho, SMY (reprint author), Univ Hong Kong, Dept Psychol, Posit Psychol Lab, Hong Kong, Hong Kong, Peoples R China.		Ho, Samuel M.Y./D-2454-2014	Ho, Samuel M.Y./0000-0001-7803-1657			Berkey CS, 2000, PEDIATRICS, V105, DOI 10.1542/peds.105.4.e56; Black DW, 1999, J CLIN PSYCHIAT, V60, P839; Brenner V, 1997, PSYCHOL REP, V80, P879; Craig A, 1996, PSYCHOL HEALTH, V11, P331, DOI 10.1080/08870449608400262; Fang K, 1998, COMPUT HUM BEHAV, V14, P349, DOI 10.1016/S0747-5632(98)00012-0; Funk JB, 2000, AM J ORTHOPSYCHIAT, V70, P233, DOI 10.1037/h0087738; Gordon-Larsen P, 1999, J PEDIATR…	17	62	4.13	62	2	21	ELSEVIER SCIENCE INC	NEW YORK	655 AVENUE OF THE AMERICAS, NEW YORK, NY 10010 USA	1054-139X			J ADOLESCENT HEALTH	J. Adolesc. Health	OCT	2001	29	4					258	266
J	King, AC; Ahn, DK; Oliveira, BM; Atienza, AA; Castro, CM; Gardner, CD				King, Abby C.; Ahn, David K.; Oliveira, Brian M.; Atienza, Audie A.; Castro, Cynthia M.; Gardner, Christopher D.			Promoting physical activity through hand-held computer technology	AMERICAN JOURNAL OF PREVENTIVE MEDICINE			English	Article		RANDOMIZED CONTROLLED-TRIAL; OLDER-ADULTS; MOMENTARY ASSESSMENT; BEHAVIOR-CHANGE; PRIMARY-CARE; WEIGHT-LOSS; INTERVENTIONS; OUTCOMES; PROGRAM	Background: Efforts to achieve population-wide increases in walking and similar moderate-intensity physical activities potentially can be enhanced through relevant applications of state-of-the-art interactive communication technologies. Yet few systematic efforts to evaluate the efficacy of hand-held computers and similar devices for enhancing physical activity levels have occurred. The purpose o…	[King, Abby C.; Ahn, David K.; Oliveira, Brian M.; Castro, Cynthia M.; Gardner, Christopher D.] Stanford Univ, Sch Med, Stanford Prevent Res Ctr, Dept Med, Stanford, CA 94305 USA; [Atienza, Audie A.] Natl Canc Inst, Div Canc Control & Populat Sci, Behav Res Program, Hlth Promot Res Branch, Bethesda, MD USA	King, AC (reprint author), Stanford Univ, Sch Med, Stanford Prevent Res Ctr, Dept Med, Hoover Pavilion,Rm N229,211 Quarry Rd, Stanford, CA 94305 USA.	king@stanford.edu			NHLBI NIH HHS [T32 HL007034, T32 HL007034-33]; PHS HHS [5T32H107034]		Atienza AA, 2006, J AGING PHYS ACTIV, V14, P192; Bandura A, 2001, ANNU REV PSYCHOL, V52, P1, DOI 10.1146/annurev.psych.52.1.1; Bassett DR, 1996, MED SCI SPORT EXER, V28, P1071, DOI 10.1097/00005768-199608000-00019; Bickmore T, 2005, PATIENT EDUC COUNS, V59, P21, DOI 10.1016/j.pec.2004.09.008; Bickmore TW, 2005, INTERACT COMPUT, V17, P711, DOI 10.1016/j.intcom.2005.09.002; Castro CM, 2002, EXERC S…	27	62	7.75	63	2	23	ELSEVIER SCIENCE INC	NEW YORK	360 PARK AVE SOUTH, NEW YORK, NY 10010-1710 USA		0749-3797		AM J PREV MED	Am. J. Prev. Med.	FEB	2008	34	2					138	142
J	West, JH; Hall, PC; Hanson, CL; Barnes, MD; Giraud-Carrier, C; Barrett, J				West, Joshua H.; Hall, P. Cougar; Hanson, Carl L.; Barnes, Michael D.; Giraud-Carrier, Christophe; Barrett, James			There's an App for That: Content Analysis of Paid Health and Fitness Apps	JOURNAL OF MEDICAL INTERNET RESEARCH			English	Article	mHealth; iPhone; app	SMOKING-CESSATION; TRAVEL PATTERNS; BEHAVIOR-CHANGE; INTERVENTIONS; TECHNOLOGY; PHONES; IPHONE	Background: The introduction of Apple's iPhone provided a platform for developers to design third-party apps, which greatly expanded the functionality and utility of mobile devices for public health. Objective: This study provides an overview of the developers' written descriptions of health and fitness apps and appraises each app's potential for influencing behavior change. Methods: Data for thi…	[West, Joshua H.; Hall, P. Cougar; Hanson, Carl L.; Barnes, Michael D.; Barrett, James] Brigham Young Univ, Dept Hlth Sci, Computat Hlth Sci Res Grp, Provo, UT 84602 USA; [Giraud-Carrier, Christophe] Brigham Young Univ, Dept Comp Sci, Computat Hlth Sci Res Grp, Provo, UT 84602 USA	West, JH (reprint author), Brigham Young Univ, Dept Hlth Sci, Computat Hlth Sci Res Grp, 221 Richards Bldg, Provo, UT 84602 USA.	josh.west@byu.edu			Brigham Young University	This research was conducted through internal funds provided by Brigham Young University.	Abroms LC, 2011, AM J PREV MED, V40, P279, DOI 10.1016/j.amepre.2010.10.032; Boushey CJ, 2009, EUR J CLIN NUTR, V63, pS50, DOI 10.1038/ejcn.2008.65; Centers for Disease Control and Prevention, ALC PUBL HLTH; Chambers CD, 2005, ALCOHOL CLIN EXP RES, V29, P2022, DOI 10.1097/01.alc.0000187160.18672.f9; Chomutare T, 2011, J MED INTERNET RES, V13, DOI 10.2196/jmir.1874; Crilly JF, 2011, AM J PUBLIC HE…	39	62	15.5	62	10	98	JMIR PUBLICATIONS, INC	TORONTO	59 WINNERS CIRCLE, TORONTO, ON M4L 3Y7, CANADA		1438-8871		J MED INTERNET RES	J. Med. Internet Res.	MAY-JUN	2012	14	3					184	195	e72
J	Lau, PWC; Lau, EY; Wong, DP; Ransdell, L				Lau, Patrick W. C.; Lau, Erica Y.; Wong, Del P.; Ransdell, Lynda			A Systematic Review of Information and Communication Technology-Based Interventions for Promoting Physical Activity Behavior Change in Children and Adolescents	JOURNAL OF MEDICAL INTERNET RESEARCH			English	Review	Internet; email; text messages	RANDOMIZED CONTROLLED-TRIAL; INTERNET-DELIVERED INTERVENTIONS; OF-THE-LITERATURE; HEALTH COMMUNICATION; EHEALTH INTERVENTIONS; PREVENTIVE MEDICINE; PRINT MEDIA; WEIGHT-LOSS; MASS-MEDIA; NUTRITION	Background: A growing body of research has employed information and communication technologies (ICTs) such as the Internet and mobile phones for disseminating physical activity (PA) interventions with young populations. Although several systematic reviews have documented the effects of ICT-based interventions on PA behavior, very few have focused on children and adolescents specifically. Objectiv…	[Lau, Patrick W. C.; Lau, Erica Y.] Hong Kong Baptist Univ, Dept Phys Educ, Hkbu 0000, Hong Kong, Peoples R China; [Wong, Del P.] Hong Kong Inst Educ, Dept Hlth & Phys Educ, Hong Kong, Hong Kong, Peoples R China; [Ransdell, Lynda] Boise State Univ, Coll Educ, Dept Kinesiol, Boise, ID 83725 USA	Lau, PWC (reprint author), Hong Kong Baptist Univ, Dept Phys Educ, DLB 643,David C Lam Bldg,Shaw Campus, Hkbu 0000, Hong Kong, Peoples R China.	wclau@hkbu.edu.hk	Emchi, Karma/Q-1952-2016	Lau, Patrick/0000-0002-3103-5105			Abraham C, 2008, HEALTH PSYCHOL, V27, P379, DOI 10.1037/0278-6133.27.3.379; Abrams DB, 1996, ANN BEHAV MED, V18, P290, DOI 10.1007/BF02895291; Atkinson NL, 2002, AM J HEALTH BEHAV, V26, P494; Bandura A, 2004, HEALTH EDUC BEHAV, V31, P143, DOI 10.1177/1090198104263660; Bandura A, 2001, ANNU REV PSYCHOL, V52, P1, DOI 10.1146/annurev.psych.52.1.1; Baranowski T, 2005, EXERC SPORT SCI REV, V33, P163, …	68	61	12.2	62	10	66	JOURNAL MEDICAL INTERNET RESEARCH	TORONTO	TORONTO GENERAL HOSPITAL, R FRASER ELLIOTT BLDG, 4TH FL, R 4S435, 190 ELIZABETH ST, TORONTO, ON M5G 2C4, CANADA		1438-8871		J MED INTERNET RES	J. Med. Internet Res.	JUL-SEP	2011	13	3							e48
J	Gow, RW; Trace, SE; Mazzeo, SE				Gow, Rachel W.; Trace, Sara E.; Mazzeo, Suzanne E.			Preventing weight gain in first year college students: An online intervention to prevent the "freshman fifteen"	EATING BEHAVIORS			English	Article	College freshman; Weight gain; Obesity prevention	RISK-FACTORS; PHYSICAL-ACTIVITY; BODY-WEIGHT; WOMEN; OBESITY; ADOLESCENTS; EPIDEMIC; HEALTH; QUESTIONNAIRE; SMOKING	The transition to college has been identified as a critical period for increases in overweight status Overweight college students are at-risk of becoming obese adults, and, thus prevention efforts targeting college age individuals are key to reducing adult obesity rates The current study evaluated an Internet intervention with first year college students (N=170) randomly assigned to one of four t…	[Gow, Rachel W.; Trace, Sara E.; Mazzeo, Suzanne E.] Virginia Commonwealth Univ, Richmond, VA 23284 USA	Mazzeo, SE (reprint author), Virginia Commonwealth Univ, 806 W Franklin St,POB 842018, Richmond, VA 23284 USA.		Kattelmann, Kendra/E-8225-2013		NIMH NIH HHS [K01 MH068520-05, K01 MH068520]		American Psychiatric Association, 2000, DIAGN STAT MAN MENT; Anderson Drew A, 2003, Eat Behav, V4, P363, DOI 10.1016/S1471-0153(03)00030-8; Bandura A., 1986, SOCIAL FDN THOUGHT A; Bennett GG, 2009, ANNU REV PUBL HEALTH, V30, P273, DOI 10.1146/annurev.publhealth.031308.100235; Block G, 2000, AM J PREV MED, V18, P284, DOI 10.1016/S0749-3797(00)00119-7; BULIK CM, 2002, INT J EAT DISORDER, V27, P1; B…	49	61	10.17	61	6	34	ELSEVIER SCIENCE BV	AMSTERDAM	PO BOX 211, 1000 AE AMSTERDAM, NETHERLANDS		1471-0153		EAT BEHAV	Eat. Behav.	JAN	2010	11	1					33	39
J	Broekhuizen, K; Kroeze, W; van Poppel, MNM; Oenema, A; Brug, J				Broekhuizen, Karen; Kroeze, Willemieke; van Poppel, Mireille N. M.; Oenema, Anke; Brug, Johannes			A Systematic Review of Randomized Controlled Trials on the Effectiveness of Computer-Tailored Physical Activity and Dietary Behavior Promotion Programs: an Update	ANNALS OF BEHAVIORAL MEDICINE			English	Review	Computer tailoring; Physical activity; Dietary behavior; Primary prevention	INTERVENTIONS TARGETING ADULTS; FOOD-FREQUENCY QUESTIONNAIRE; MULTIPLE HEALTH BEHAVIORS; SATURATED FAT INTAKE; INCOME YOUNG-ADULTS; OLDER RURAL WOMEN; NUTRITION EDUCATION; LIFE-STYLE; CLINICAL-TRIAL; WEIGHT-LOSS	A review update is necessary to document evidence regarding the effectiveness of computer-tailored physical activity and nutrition education. The purpose of this study was to summarize the latest evidence on the effectiveness of computer-tailored physical activity and nutrition education, and to compare the results to the 2006 review. Databases were searched for randomized controlled trials evalu…	[Broekhuizen, Karen; van Poppel, Mireille N. M.; Brug, Johannes] EMGO Inst Hlth & Care Res, Amsterdam, Netherlands; [Kroeze, Willemieke] Vrije Univ Amsterdam, Fac Earth & Life Sci, Amsterdam, Netherlands; [Oenema, Anke] Maastricht Univ, Sch Publ Hlth & Primary Care CAPHRI, Dept Hlth Promot, Maastricht, Netherlands	Broekhuizen, K (reprint author), EMGO Inst Hlth & Care Res, Amsterdam, Netherlands.	k.broekhuizen@vumc.nl	Oenema, Anke/D-7709-2017	Oenema, Anke/0000-0002-4350-5821; Van Poppel, Mireille/0000-0001-5694-4324			Adachi Y, 2007, BEHAV RES THER, V45, P459, DOI 10.1016/j.brat.2006.03.017; Alexander GL, 2010, AM J PUBLIC HEALTH, V100, P319, DOI 10.2105/AJPH.2008.154468; Babor TF, 2004, AM J PREV MED, V27, P42, DOI 10.1016/j.amepre.2004.04.018; BLAIR SN, 1985, AM J EPIDEMIOL, V122, P794; Block G, 1990, Epidemiology, V1, P58, DOI 10.1097/00001648-199001000-00013; Brouwer W, 2011, J MED INTERNET RES, V13, P23, …	100	60	15	60	4	37	SPRINGER	NEW YORK	233 SPRING ST, NEW YORK, NY 10013 USA	0883-6612			ANN BEHAV MED	Ann. Behav. Med.	OCT	2012	44	2					259	286
J	Delichatsios, HK; Friedman, RH; Glanz, K; Tennstedt, S; Smigelski, C; Pinto, BM; Kelley, H; Gillman, MW				Delichatsios, HK; Friedman, RH; Glanz, K; Tennstedt, S; Smigelski, C; Pinto, BM; Kelley, H; Gillman, MW			Randomized trial of a "talking computer" to improve adults' eating habits	AMERICAN JOURNAL OF HEALTH PROMOTION			English	Article	randomized controlled trial; nutrition intervention; computers; diet quality	WHOLE-GRAIN INTAKE; PRIMARY-CARE PHYSICIANS; CORONARY HEART-DISEASE; IOWA WOMENS HEALTH; DIETARY CHANGE; SMOKING CESSATION; MASS-MEDIA; NUTRITION; RISK; INTERVENTIONS	Purpose. To assess efficacy of an intervention delivered by an interactive, computer-controlled telephone system to improve individuals' diets. Design. Randomized controlled trial. Setting. Large multispecialty group practice. Subjects. Two hundred ninety-eight adults who were both sedentary and had suboptimal diet quality. Intervention. Weekly communication for 6 months via a totally automated, …	Harvard Pilgrim Hlth Care, Dept Ambulatory Care & Prevent, Boston, MA 02215 USA; Harvard Univ, Sch Med, Dept Ambulatory Care & Prevent, Boston, MA USA; Boston Med Ctr, Med Informat Syst Unit, Boston, MA USA; Boston Univ, Boston, MA 02215 USA; Univ Hawaii, Honolulu, HI 96822 USA; New England Res Inst, Watertown, MA 02172 USA; Harvard Univ, Hlth Serv, Cambridge, MA 02138 USA; Brown Univ, Ctr Behav …	Gillman, MW (reprint author), Harvard Pilgrim Hlth Care, Dept Ambulatory Care & Prevent, 126 Brookline Ave,Suite 200, Boston, MA 02215 USA.				NHLBI NIH HHS [HL 55664]		AMMERMAN AS, 1993, PREV MED, V22, P96, DOI 10.1006/pmed.1993.1007; BANDURA A, 1986, SOCIAL FDN THOUGHT A; Bental DS, 1999, PATIENT EDUC COUNS, V36, P171, DOI 10.1016/S0738-3991(98)00133-5; Block G, 2000, AM J PUBLIC HEALTH, V90, P781, DOI 10.2105/AJPH.90.5.781; Brug J, 1998, HEALTH EDUC BEHAV, V25, P517, DOI 10.1177/109019819802500409; Campbell MK, 1999, HEALTH EDUC RES, V14, P257, DOI 10.1093/he…	64	60	4	60	0	5	AMER J HEALTH PROMOTION INC	KEEGO HARBOR	1660 CASS LAKE RD, STE 104, KEEGO HARBOR, MI 48320 USA	0890-1171			AM J HEALTH PROMOT	Am. J. Health Promot.	MAR-APR	2001	15	4					215	224
J	Prestwich, A; Perugini, M; Hurling, R				Prestwich, Andrew; Perugini, Marco; Hurling, Robert			Can Implementation Intentions and Text Messages Promote Brisk Walking? A Randomized Trial	HEALTH PSYCHOLOGY			English	Article	United Kingdom; implementation intentions; text messages; randomized controlled trial; physical activity	PHYSICAL-ACTIVITY; BEHAVIOR RELATIONS; EXERCISE; INTERVENTION; RELIABILITY; PERFORMANCE; PEDOMETERS; INTERPLAY; INTERNET; VALIDITY	Objective: To test the efficacy in promoting brisk walking of two theory-based interventions that incorporate implementation intentions and text message (Short Message Service; SMS) reminders directed at one's walking-related plans or goals. Design: Participants (N = 149) were randomized to one of three conditions (implementation intention + SMS plan reminder, implementation intention + SMS goal …	[Prestwich, Andrew] Univ Leeds, Inst Psychol Sci, Leeds LS2 9JT, W Yorkshire, England; [Perugini, Marco] Univ Milano Bicocca, Fac Psychol, Milan, Italy; [Hurling, Robert] Unilever Res, Bedford, England	Prestwich, A (reprint author), Univ Leeds, Inst Psychol Sci, Leeds LS2 9JT, W Yorkshire, England.	a.j.prestwich@leeds.ac.uk	Prestwich, Andrew/J-1119-2014	Prestwich, Andrew/0000-0002-7489-6415; PERUGINI, MARCO/0000-0002-4864-6623	Unilever Research	This research was funded by Unilever Research.	Aarts H, 1999, EUR J SOC PSYCHOL, V29, P971, DOI 10.1002/(SICI)1099-0992(199912)29:8<971::AID-EJSP963>3.3.CO;2-1; Aarts H, 2003, J PERS SOC PSYCHOL, V84, P18, DOI 10.1037/0022-3514.84.1.18; BELISLE M, 1987, HEALTH PSYCHOL, V6, P159, DOI 10.1037/0278-6133.6.2.159; Brandstatter V, 2001, J PERS SOC PSYCHOL, V81, P946, DOI 10.1037//0022-3514.81.5.946; Brownley KA, 2003, MED SCI SPORT EXER, V35, P978,…	40	60	10	60	6	27	AMER PSYCHOLOGICAL ASSOC	WASHINGTON	750 FIRST ST NE, WASHINGTON, DC 20002-4242 USA		0278-6133		HEALTH PSYCHOL	Health Psychol.	JAN	2010	29	1					40	49
J	Turner-McGrievy, GM; Beets, MW; Moore, JB; Kaczynski, AT; Barr-Anderson, DJ; Tate, DF				Turner-McGrievy, Gabrielle M.; Beets, Michael W.; Moore, Justin B.; Kaczynski, Andrew T.; Barr-Anderson, Daheia J.; Tate, Deborah F.			Comparison of traditional versus mobile app self-monitoring of physical activity and dietary intake among overweight adults participating in an mHealth weight loss program	JOURNAL OF THE AMERICAN MEDICAL INFORMATICS ASSOCIATION			English	Article		OF-THE-LITERATURE; LOSS INTERVENTION; ADHERENCE; TRIAL; QUESTIONNAIRE; RELIABILITY; TECHNOLOGY; EFFICACY; VALIDITY; ALUMNI	Objective Self-monitoring of physical activity (PA) and diet are key components of behavioral weight loss programs. The purpose of this study was to assess the relationship between diet (mobile app, website, or paper journal) and PA (mobile app vs no mobile app) self-monitoring and dietary and PA behaviors. Materials and methods This study is a post hoc analysis of a 6-month randomized weight los…	[Turner-McGrievy, Gabrielle M.; Moore, Justin B.; Kaczynski, Andrew T.] Univ S Carolina, Arnold Sch Publ Hlth, Dept Hlth Promot Educ & Behav, Columbia, SC 29208 USA; [Beets, Michael W.] Univ S Carolina, Arnold Sch Publ Hlth, Dept Exercise Sci, Columbia, SC 29208 USA; [Barr-Anderson, Daheia J.] Univ S Carolina, Arnold Sch Publ Hlth, Dept Epidemiol & Biostat, Columbia, SC 29208 USA; [Tate, Deborah …	Turner-McGrievy, GM (reprint author), Univ S Carolina, Arnold Sch Publ Hlth, Dept Hlth Promot Educ & Behav, 800 Sumter St,Suite 216, Columbia, SC 29208 USA.	brie@sc.edu	Emchi, Karma/Q-1952-2016	Turner-McGrievy, Gabrielle/0000-0002-1683-5729	UNC Lineberger Comprehensive Cancer Center Population Sciences Award; UNC Interdisciplinary Obesity Center [NIHM 5-T32-MH75854-05]	This study was funded by a UNC Lineberger Comprehensive Cancer Center Population Sciences Award and the UNC Interdisciplinary Obesity Center (NIHM 5-T32-MH75854-05).	Acharya SD, 2011, J AM DIET ASSOC, V111, P583, DOI 10.1016/j.jada.2011.01.009; Acharya SD, 2009, PATIENT PREFER ADHER, V3, P151; Buff S., 2002, ULTIMATE CALORIE COU; Burke LE, 2005, J RENAL NUTR, V15, P281, DOI 10.1016/j.jrn.2005.04.002; Burke LE, 2008, CONTEMP CLIN TRIALS, V29, P182, DOI 10.1016/j.cct.2007.07.004; Burke LE, 2012, AM J PREV MED, V43, P20, DOI 10.1016/j.amepre.2012.03.016; Burke L…	25	60	20	62	14	98	BMJ PUBLISHING GROUP	LONDON	BRITISH MED ASSOC HOUSE, TAVISTOCK SQUARE, LONDON WC1H 9JR, ENGLAND		1067-5027		J AM MED INFORM ASSN	J. Am. Med. Inf. Assoc.	MAY	2013	20	3					513	518
J	Crutzen, R; de Nooijer, J; Brouwer, W; Oenema, A; Brug, J; de Vries, NK				Crutzen, Rik; de Nooijer, Jascha; Brouwer, Wendy; Oenema, Anke; Brug, Johannes; de Vries, Nanne K.			Strategies to Facilitate Exposure to Internet-Delivered Health Behavior Change Interventions Aimed at Adolescents or Young Adults: A Systematic Review	HEALTH EDUCATION & BEHAVIOR			English	Review	Internet-delivered interventions; exposure; adolescents; young adults	RANDOMIZED-CONTROLLED-TRIALS; SMOKING-CESSATION PROGRAM; PREVENTION WEB SITE; PHYSICAL-ACTIVITY; COLLEGE-STUDENTS; VEGETABLE CONSUMPTION; ASSISTED INSTRUCTION; WEIGHT-LOSS; DETERMINANTS; PROMOTION	The Internet is considered to be a promising delivery channel of interventions aimed at promoting healthful behaviors, especially for adolescents and young adults. Exposure to these interventions, however, is generally low. A more extensive exploration of methods, strategies, and their effectiveness with regard to facilitating exposure is therefore timely, because this knowledge is crucial to imp…	[Crutzen, Rik] Maastricht Univ, Dept Hlth Promot, CAPHRI, NL-6200 MD Maastricht, Netherlands; [Brouwer, Wendy; Oenema, Anke] Erasmus Univ, Med Ctr, Dept Publ Hlth, Rotterdam, Netherlands; [Brug, Johannes] Vrije Univ Amsterdam, Med Ctr, EMGO Inst, Amsterdam, Netherlands	Crutzen, R (reprint author), Maastricht Univ, Dept Hlth Promot, CAPHRI, POB 616, NL-6200 MD Maastricht, Netherlands.	rik.crutzen@gvo.unimaas.nl	Oenema, Anke/D-7709-2017	Oenema, Anke/0000-0002-4350-5821			An LC, 2006, NICOTINE TOB RES, V8, pS7, DOI 10.1080/14622200601039881; Barak A., 2003, SEX RELATSH THER, V18, P293, DOI DOI 10.1080/1468199031000153928; Bartholomew LK, 2006, PLANNING HLTH PROMOT; Bennett GG, 2009, ANNU REV PUBL HEALTH, V30, P273, DOI 10.1146/annurev.publhealth.031308.100235; Bernhardt JM, 2001, HEALTH EDUC RES, V16, P643, DOI 10.1093/her/16.6.643; Buller DB, 2008, HEALTH EDUC BE…	64	59	11.8	59	8	41	SAGE PUBLICATIONS INC	THOUSAND OAKS	2455 TELLER RD, THOUSAND OAKS, CA 91320 USA		1090-1981		HEALTH EDUC BEHAV	Health Educ. Behav.	FEB	2011	38	1					49	62
J	Liu, WT; Wang, CH; Lin, HC; Lin, SM; Lee, KY; Lo, YL; Hung, SH; Chang, YM; Chung, KF; Kuo, HP				Liu, W-T.; Wang, C-H.; Lin, H-C.; Lin, S-M.; Lee, K-Y.; Lo, Y-L.; Hung, S-H.; Chang, Y-M.; Chung, K. F.; Kuo, H-P.			Efficacy of a cell phone-based exercise programme for COPD	EUROPEAN RESPIRATORY JOURNAL			English	Article	cell phone; chronic obstructive pulmonary disease; pulmonary rehabilitation; shuffle walking tests	OBSTRUCTIVE PULMONARY-DISEASE; QUALITY-OF-LIFE; RANDOMIZED CONTROLLED-TRIAL; CHRONIC LUNG-DISEASE; SHUTTLE WALKING TEST; WORK-RATE EXERCISE; REHABILITATION PROGRAM; MUSCLE ENDURANCE; HOME REHABILITATION; INTENSITY	The application of a supervised endurance exercise training programme in a home setting offering convenience and prolonged effects is a challenge. In total, 48 patients were initially assessed by the incremental shuttle walk test (ISWT), spirometry and the Short Form-12 (SF-12) quality-of-life questionnaire, and then every 4 weeks for 3 months thereafter and again after 1 yr. During the first 3 m…	[Kuo, H-P.] Chang Gung Mem Hosp, Dept Thorac Med, Taipei 10591, Taiwan; [Liu, W-T.; Lin, S-M.; Lee, K-Y.; Lo, Y-L.; Kuo, H-P.] Chang Gong Univ, Dept Med, Tao Yuan, Taiwan; [Wang, C-H.; Lin, H-C.] Chang Gong Univ, Dept Chinese Med, Tao Yuan, Taiwan; [Hung, S-H.; Chang, Y-M.] Natl Ctr High Performance Comp, IT & Visualizat Div, Hsinchu, Taiwan; [Chung, K. F.] Univ London Imperial Coll Sci Technol &…	Kuo, HP (reprint author), Chang Gung Mem Hosp, Dept Thorac Med, 199 Tung Hwa N Rd, Taipei 10591, Taiwan.	q8828@ms11.hinet.net		Wang, Chun-Hua/0000-0002-3514-9353; Chung, Kian Fan/0000-0001-7101-1426			Allaire J, 2004, THORAX, V59, P673, DOI 10.1136/thx.2003.020636; Anzueto Antonio, 2007, Proc Am Thorac Soc, V4, P554, DOI 10.1513/pats.200701-003FM; Arnold E, 2006, RESP MED, V100, P1716, DOI 10.1016/j.rmed.2006.02.007; Arnold R, 2006, PATIENT EDUC COUNS, V61, P99, DOI 10.1016/j.pec.2005.02.015; Ashworth NL, 2005, COCHRANE DB SYST REV, V1, DOI [10.1002/14651858.cd004017.pub2, DOI 10.1002/14651858…	59	59	7.38	65	1	6	EUROPEAN RESPIRATORY SOC JOURNALS LTD	SHEFFIELD	146 WEST ST, STE 2.4, HUTTONS BLDG, SHEFFIELD S1 4ES, ENGLAND		0903-1936		EUR RESPIR J	Eur. Resp. J.	SEP	2008	32	3					651	659
J	Stevens, VJ; Glasgow, RE; Toobert, DJ; Karanja, N; Smith, KS				Stevens, VJ; Glasgow, RE; Toobert, DJ; Karanja, N; Smith, KS			One-year results from a brief, computer-assisted intervention to decrease consumption of fat and increase consumption of fruits and vegetables	PREVENTIVE MEDICINE			English	Article	diet; randomized clinical trials; computer-assisted; fat reduction; health promotion; nutrition	DIETARY SELF-MANAGEMENT; RANDOMIZED TRIAL; SMOKING CESSATION; BETA-CAROTENE; HEART-DISEASE; LUNG-CANCER; PREVENTION; NUTRITION; PATTERNS; BEHAVIOR	Background. Current cancer prevention recommendations include reducing consumption of fat and increasing consumption of fruits and vegetables. Methods. Healthy women health maintenance organization members (n = 616) ages 40-70 were randomly assigned to either a nutrition intervention or a control intervention unrelated to diet. Intervention included two 45-min counseling sessions plus two brief f…	Kaiser Permanente Ctr Hlth Res, Portland, OR 97227 USA; AMC Canc Res Ctr, Denver, CO USA; Oregon Res Inst, Eugene, OR 97403 USA	Stevens, VJ (reprint author), Kaiser Permanente Ctr Hlth Res, 3800 N Interstate Ave, Portland, OR 97227 USA.				NCI NIH HHS [CA72085]		Abrams DB, 1999, ANN BEHAV MED, V21, P299, DOI 10.1007/BF02895961; American Cancer Society, 1996, CA CANC J CLIN, V46, P325; *AM CANC SOC, 1996, INSTR BREAST SELF EX; Appel LJ, 1997, NEW ENGL J MED, V336, P1117, DOI 10.1056/NEJM199704173361601; BANDURA A, 1986, SOCIAL FDN THOUGHT A; Bandura A., 1997, SELFEFFICACY EXERCIS; BERESFORD SAA, 1992, AM J PUBLIC HEALTH, V82, P79, DOI 10.2105/AJPH.82.1.79…	49	59	4.54	59	2	4	ACADEMIC PRESS INC ELSEVIER SCIENCE	SAN DIEGO	525 B ST, STE 1900, SAN DIEGO, CA 92101-4495 USA	0091-7435			PREV MED	Prev. Med.	MAY	2003	36	5					594	600
J	Wylie-Rosett, J; Swencionis, C; Ginsberg, M; Cimino, C; Wassertheil-Smoller, S; Caban, A; Segal-Isaacson, CJ; Martin, T; Lewis, J				Wylie-Rosett, J; Swencionis, C; Ginsberg, M; Cimino, C; Wassertheil-Smoller, S; Caban, A; Segal-Isaacson, CJ; Martin, T; Lewis, J			Computerized weight loss intervention optimizes staff time; the clinical and cost results of a controlled clinical trial conducted in a managed care setting	JOURNAL OF THE AMERICAN DIETETIC ASSOCIATION			English	Article		UNITED-STATES; EDUCATION; OBESITY; DIET; CHOLESTEROL; BEHAVIORS; TELEPHONE; PROGRAM	Objective To evaluate the costs and effects of incremental components of a weight-loss program. Design A 3-arm, 12-month randomized controlled clinical trial to evaluate 3 incremental levels of intervention intensity. Subjects/setting The study included 588 individuals (BMI > 25 kg/m2) in a freestanding health maintenance organization and achieved an 81% completion rate. Intervention Using a cogn…	Yeshiva Univ Albert Einstein Coll Med, Dept Epidemiol & Social Med, Bronx, NY 10461 USA; Yeshiva Univ Albert Einstein Coll Med, Off Educ, Bronx, NY 10461 USA; Yeshiva Univ Albert Einstein Coll Med, Dept Psychiat, Bronx, NY 10461 USA; Yeshiva Univ, Ferkauf Grad Sch Psychol, New York, NY 10033 USA; Univ New Hampshire, Dept Hlth Policy & Management, Durham, NH 03824 USA	Wylie-Rosett, J (reprint author), Yeshiva Univ Albert Einstein Coll Med, Dept Epidemiol & Social Med, Belfer 1308,1300 Morris Pk Ave, Bronx, NY 10461 USA.				NHLBI NIH HHS [R01 HL50372]; NIDDK NIH HHS [R01 DK20451]		ACHTERBERG C, 1994, J AM DIET ASSOC, V94, P1030, DOI 10.1016/0002-8223(94)92198-9; AGRAS WS, 1990, BEHAV THER, V21, P99, DOI 10.1016/S0005-7894(05)80191-1; ALLAIN CC, 1974, CLIN CHEM, V20, P470; Allison DB, 1999, AM J PUBLIC HEALTH, V89, P1194, DOI 10.2105/AJPH.89.8.1194; BLOCK G, 1986, AM J EPIDEMIOL, V124, P453; BLOCK G, 1989, J NUTR EDUC, V21, P199; Brug J, 1999, EUR J CLIN NUTR, V53, pS78, DO…	36	59	3.93	58	1	9	AMER DIETETIC ASSOC	CHICAGO	216 W JACKSON BLVD #800, CHICAGO, IL 60606-6995 USA	0002-8223			J AM DIET ASSOC	J. Am. Diet. Assoc.	OCT	2001	101	10					1155	1162
J	Brug, J; Oenema, A; Kroeze, W; Raat, H				Brug, J; Oenema, A; Kroeze, W; Raat, H			The internet and nutrition education: challenges and opportunities	EUROPEAN JOURNAL OF CLINICAL NUTRITION			English	Article	nutrition education; health promotion; feedback; World Wide Web; internet	COMPUTER-TAILORED INTERVENTIONS; RANDOMIZED CONTROLLED-TRIAL; DIETARY-FAT INTAKE; WEIGHT-LOSS; HEALTH INFORMATION; PHYSICAL-ACTIVITY; IMPLEMENTATION INTENTIONS; COMMUNICATION; TECHNOLOGY; BEHAVIORS	Objective: To review the possibilities of using the Internet and especially the World Wide Web (WWW) in nutrition education. Results: A healthy existence is partly dependent on dietary behaviours. One way to promote health-promoting dietary habits is nutrition education. In the last decades several potentially important new channels for health communication and nutrition education have emerged, w…	Erasmus Univ, Med Ctr, Dept Publ Hlth, NL-3000 DR Rotterdam, Netherlands	Brug, J (reprint author), Erasmus Univ, Med Ctr, Dept Publ Hlth, POB 1738, NL-3000 DR Rotterdam, Netherlands.	j.brug@erasmusmc.nl	Oenema, Anke/D-7709-2017	Oenema, Anke/0000-0002-4350-5821			ALMEIDA D, 1997, EUR J CLIN NUTR, V51, pS30; Armitage CJ, 2004, HEALTH PSYCHOL, V23, P319, DOI 10.1037/0278-6133.23.3.319; Blalock SJ, 2002, AM J HEALTH PROMOT, V16, P146; Bloom DE, 1998, SCIENCE, V280, P847, DOI 10.1126/science.280.5365.847; Brug J, 1998, HEALTH EDUC BEHAV, V25, P517, DOI 10.1177/109019819802500409; BRUG J, 1994, J NUTR EDUC, V26, P218; Brug J, 2003, AM J CLIN NUTR, V77, p1028S;…	56	58	5.27	59	4	19	NATURE PUBLISHING GROUP	LONDON	MACMILLAN BUILDING, 4 CRINAN ST, LONDON N1 9XW, ENGLAND		0954-3007		EUR J CLIN NUTR	Eur. J. Clin. Nutr.	AUG	2005	59				1		S130	S137
J	Polzien, KM; Jakicic, JM; Tate, DF; Otto, AD				Polzien, Kristen M.; Jakicic, John M.; Tate, Deborah F.; Otto, Amy D.			The efficacy of a technology-based system in a short-term behavioral weight loss intervention	OBESITY			English	Article	technology; weight loss intervention; behavioral counseling; energy expenditure monitor; Internet	COMPUTER-ASSISTED THERAPY; PHYSICAL-ACTIVITY; RANDOMIZED-TRIAL; MAINTENANCE; OBESITY; INDEX; RISK	Objective: The objective was to examine the efficacy of adding a technology-based pro-ram to an in-person, behavioral weight loss intervention. Research Methods and Procedures: Fifty-seven subjects (BMI = 33.1 +/- 2.8 kg/m(2); age = 41.3 +/- 8.7 years) participated in a 12-week intervention with random assignment to Standard In-Person Behavioral Weight Control Program (SBWP) or Intermittent or Co…	Univ Pittsburgh, Dept Hlth & Phys Act, Phys Act & WEight Management Res Ctr, Pittsburgh, PA 15261 USA; Univ N Carolina, Dept Nutr, Dept Hlth Behav & Hlth Educ, Chapel Hill, NC USA	Jakicic, JM (reprint author), Univ Pittsburgh, Dept Hlth & Phys Act, Phys Act & WEight Management Res Ctr, 140 Trees Hall, Pittsburgh, PA 15261 USA.	jjakicic@pitt.edu					AGRAS WS, 1990, BEHAV THER, V21, P99, DOI 10.1016/S0005-7894(05)80191-1; Andersen RE, 1999, JAMA-J AM MED ASSOC, V281, P335, DOI 10.1001/jama.281.4.335; BLOCK G, 1990, J CLIN EPIDEMIOL, V122, P794; BURNETT KF, 1985, J CONSULT CLIN PSYCH, V53, P698, DOI 10.1037//0022-006X.53.5.698; Harvey-Berino J, 2002, INT J OBESITY, V26, P1254, DOI 10.1038/sj.ijo.0802051; Harvey-Berino J, 2004, OBES RES, V12, P…	15	58	6.44	60	0	13	NORTH AMER ASSOC STUDY OBESITY	SILVER SPRING	8630 FENTON ST, SUITE 918, SILVER SPRING, MD 20910 USA		1071-7323		OBESITY	Obesity	APR	2007	15	4					825	830
J	Lehmann, CU; Conner, KG; Cox, JM				Lehmann, CU; Conner, KG; Cox, JM			Preventing provider errors: Online total parenteral nutrition calculator	PEDIATRICS			English	Article	medication errors/classification; medication systems; hospital/organization and administration; software design; medical informatics computing	ADVERSE DRUG EVENTS; HOSPITALIZED-PATIENTS; QUALITY; SYSTEM	Objective. To describe the development of a pragmatic low-cost medical information system that reduces errors in the ordering of total parenteral nutrition (TPN) in the newborn intensive care unit at the Johns Hopkins Hospital. Methods. We designed an online total parenteral nutrition order entry system (TPNCalculator) using Internet technologies. Utilization, impact on medical errors, and user s…	Johns Hopkins Univ, Dept Pediat, Div Neonatol, Baltimore, MD 21218 USA; Johns Hopkins Univ, Div Hlth Sci Informat, Baltimore, MD 21218 USA; Johns Hopkins Univ Hosp, Div Pediat Pharm, Baltimore, MD 21287 USA; Johns Hopkins Univ Hosp, Div Pediat Gastroenterol Nutr, Baltimore, MD 21287 USA	Lehmann, CU (reprint author), Johns Hopkins Univ, Eudowood Neonatal Pulm Div, 600 N Wolfe St,CMSC 210, Baltimore, MD 21287 USA.	clehmann@jhmi.edu	Lehmann, Christoph/M-1845-2016	Lehmann, Christoph/0000-0001-9559-4646			Bates DW, 1999, ARCH INTERN MED, V159, P2553, DOI 10.1001/archinte.159.21.2553; BRENNAN TA, 1991, NEW ENGL J MED, V324, P370, DOI 10.1056/NEJM199102073240604; Cohen M R, 1994, Hosp Pharm, V29, P319; HERMANSEN MC, 1986, J PEDIATR-US, V109, P91, DOI 10.1016/S0022-3476(86)80583-2; Horn W, 2002, ARTIF INTELL MED, V24, P217, DOI 10.1016/S0933-3657(01)00105-1; Kaushal R, 2001, JAMA-J AM MED ASSOC, V285…	15	58	4.83	61	1	6	AMER ACAD PEDIATRICS	ELK GROVE VILLAGE	141 NORTH-WEST POINT BLVD,, ELK GROVE VILLAGE, IL 60007-1098 USA		0031-4005		PEDIATRICS	Pediatrics	2001-04-01	2004	113	4					748	753
J	Lelieveld, OTHM; Armbrust, W; Geertzen, JHB; de Graaf, I; van Leeuwen, MA; Sauer, PJJ; van Weert, E; Bouma, J				Lelieveld, Otto T. H. M.; Armbrust, Wineke; Geertzen, Jan H. B.; de Graaf, Inez; van Leeuwen, Miek A.; Sauer, Pieter J. J.; van Weert, Ellen; Bouma, Jelte			Promoting Physical Activity in Children With Juvenile Idiopathic Arthritis Through an Internet-Based Program: Results of a Pilot Randomized Controlled Trial	ARTHRITIS CARE & RESEARCH			English	Article		ANAEROBIC EXERCISE CAPACITY; RHEUMATOID-ARTHRITIS; HEALTH-BENEFITS; ACTIVITY INTERVENTION; ENERGY-EXPENDITURE; ADOLESCENTS; FITNESS; REMISSION	Objective. Patients with juvenile idiopathic arthritis (JIA) are less physically active than healthy peers. Therefore, we developed an Internet-based intervention to improve physical activity (PA). The aim of this study was to examine the effectiveness of the program in improving PA. Methods. PA was determined by activity-related energy expenditure, PA level, time spent on moderate to vigorous PA…	[Lelieveld, Otto T. H. M.] Univ Med Ctr Groningen, Ctr Rehabil, NL-9700 RB Groningen, Netherlands; [Armbrust, Wineke; de Graaf, Inez; Sauer, Pieter J. J.] Univ Med Ctr Groningen, Beatrix Childrens Hosp, NL-9700 RB Groningen, Netherlands; [Geertzen, Jan H. B.; van Weert, Ellen; Bouma, Jelte] Univ Groningen, Groningen, Netherlands	Lelieveld, OTHM (reprint author), Univ Med Ctr Groningen, Ctr Rehabil, POB 30001, NL-9700 RB Groningen, Netherlands.	o.t.h.m.lelieveld@rev.umcg.nl						15	58	19.33	5	49	LIPPINCOTT WILLIAMS & WILKINS	PHILADELPHIA	530 WALNUT ST, PHILADELPHIA, PA 19106-3621 USA	0889-4655	1550-5049		J CARDIOVASC NURS	J. Cardiovasc. Nurs.	JUL-AUG	2013	2013	4					697	703		10.1002/acr.20085
J	Cussler, EC; Teixeira, PJ; Going, SB; Houtkooper, LB; Metcalfe, LL; Blew, RM; Ricketts, JR; Lohman, J; Stanford, VA; Lohman, TG				Cussler, Ellen C.; Teixeira, Pedro J.; Going, Scott B.; Houtkooper, Linda B.; Metcalfe, Lauve L.; Blew, Robert M.; Ricketts, Jennifer R.; Lohman, J'Fleur; Stanford, Vanessa A.; Lohman, Timothy G.			Maintenance of weight loss in overweight middle-aged women through the internet	OBESITY			English	Article		RANDOMIZED CONTROLLED-TRIAL; PHYSICAL-ACTIVITY; LOSS PROGRAM; OBESITY; PREVENTION; ADULTS; EDUCATION; THERAPY; SUPPORT; HEALTH	Objective: The purpose of this study was to compare weight regain in a group of perimenopausal women (48.0 +/- 4.4 years old), randomized to a 12-month weight maintenance Internet intervention or to self-directed weight maintenance after a 4-month weight loss treatment. Methods and Procedures: After a 4-month behavioral weight loss program, 135 women were randomized to either Internet or self-dir…	[Cussler, Ellen C.; Going, Scott B.; Metcalfe, Lauve L.; Blew, Robert M.; Lohman, J'Fleur; Lohman, Timothy G.] Univ Arizona, Dept Physiol, Ctr Phys Act & Nutr, Tucson, AZ 85721 USA; [Teixeira, Pedro J.] Univ Tecn Lisboa, Fac Human Movement, Dept Exercise & Hlth, P-1100 Lisbon, Portugal; [Going, Scott B.; Houtkooper, Linda B.; Ricketts, Jennifer R.] Univ Arizona, Dept Nutr Sci, Ctr Phys Act & Nutr…	Lohman, TG (reprint author), Univ Arizona, Dept Physiol, Ctr Phys Act & Nutr, Tucson, AZ 85721 USA.	Lohman@u.arizona.edu	Teixeira, Pedro/C-9817-2010	Teixeira, Pedro/0000-0001-7202-0527	NIDDK NIH HHS [DK57453]		Ainsworth BE, 2000, MED SCI SPORT EXER, V32, pS498, DOI 10.1097/00005768-200009001-00009; Andersen RE, 1999, JAMA-J AM MED ASSOC, V281, P335, DOI 10.1001/jama.281.4.335; Bessell Tracey L, 2002, Health Expect, V5, P28, DOI 10.1046/j.1369-6513.2002.00156.x; Center for Disease Control and Prevention (CDC), 2004, DEF OV OB; Cohen J, 2003, APPL MULTIPLE REGRES; Dickerson LM, 2000, AM FAM PHYSICIAN, V6…	38	58	7.25	58	1	16	NATURE PUBLISHING GROUP	NEW YORK	75 VARICK ST, 9TH FLR, NEW YORK, NY 10013-1917 USA		1930-7381		OBESITY	Obesity	MAY	2008	16	5					1052	1060
J	Ramachandran, A; Snehalatha, C; Ram, J; Selvam, S; Simon, M; Nanditha, A; Shetty, AS; Godsland, IF; Chaturvedi, N; Majeed, A; Oliver, N; Toumazou, C; Alberti, KG; Johnston, DG				Ramachandran, Ambady; Snehalatha, Chamukuttan; Ram, Jagannathan; Selvam, Sundaram; Simon, Mary; Nanditha, Arun; Shetty, Ananth Samith; Godsland, Ian F.; Chaturvedi, Nish; Majeed, Azeem; Oliver, Nick; Toumazou, Christofer; Alberti, K. George; Johnston, Desmond G.			Effectiveness of mobile phone messaging in prevention of type 2 diabetes by lifestyle modification in men in India: a prospective, parallel-group, randomised controlled trial	LANCET DIABETES & ENDOCRINOLOGY			English	Article		IMPAIRED GLUCOSE-TOLERANCE; BEHAVIOR-CHANGE; FOLLOW-UP; INSULIN-RESISTANCE; INTERVENTIONS; METFORMIN; PROGRAM; RISK; MANAGEMENT; PEOPLE	Background Type 2 diabetes can often be prevented by lifestyle modification; however, successful lifestyle intervention programmes are labour intensive. Mobile phone messaging is an inexpensive alternative way to deliver educational and motivational advice about lifestyle modification. We aimed to assess whether mobile phone messaging that encouraged lifestyle change could reduce incident type 2 …	[Ramachandran, Ambady; Snehalatha, Chamukuttan; Ram, Jagannathan; Selvam, Sundaram; Simon, Mary; Nanditha, Arun; Shetty, Ananth Samith] India Diabetes Res Fdn, Madras 600008, Tamil Nadu, India; [Ramachandran, Ambady; Snehalatha, Chamukuttan; Ram, Jagannathan; Selvam, Sundaram; Simon, Mary; Nanditha, Arun; Shetty, Ananth Samith] Dr Ramachandrans Diabet Hosp, Madras 600008, Tamil Nadu, India; [Gods…	Ramachandran, A (reprint author), Dr Ramachandrans Diabet Hosp, Madras 600008, Tamil Nadu, India.	ramachandran@vsnl.com	Oliver, Nick/G-9109-2016; Emchi, Karma/Q-1952-2016	Oliver, Nick/0000-0003-3525-3633; Majeed, Azeem/0000-0002-2357-9858	UK India Education and Research Initiative; World Diabetes Foundation	The UK India Education and Research Initiative, the World Diabetes Foundation.	Bell Amanda M, 2012, J Diabetes Sci Technol, V6, P310; Bray GA, 2009, LANCET, V374, P1677, DOI 10.1016/S0140-6736(09)61457-4; Cole-Lewis H, 2010, EPIDEMIOL REV, V32, P56, DOI 10.1093/epirev/mxq004; de Jongh T, 2012, COCHRANE DB SYST REV, V12, P2012; Fjeldsoe BS, 2009, AM J PREV MED, V36, P165, DOI 10.1016/j.amepre.2008.09.040; Free C, 2013, PLOS MED, V10, DOI 10.1371/journal.pmed.1001363; Free C,…	33	58	19.33	58	2	20	ELSEVIER SCIENCE INC	NEW YORK	360 PARK AVE SOUTH, NEW YORK, NY 10010-1710 USA		2213-8587		LANCET DIABETES ENDO	Lancet Diabetes Endocrinol.	NOV	2013	1	3					191	198
J	van den Berg, MH; Ronday, HK; Peeters, AJ; le Cessie, S; van der Giesen, FJ; Breedveld, FC; Vlieland, TPMV				van den Berg, M. H.; Ronday, H. K.; Peeters, A. J.; le Cessie, S.; van der Giesen, F. J.; Breedveld, F. C.; Vlieland, T. P. M. Vliet			Using Internet technology to deliver a home-based physical activity intervention for patients with rheumatoid arthritis: A randomized controlled trial	ARTHRITIS & RHEUMATISM-ARTHRITIS CARE & RESEARCH			English	Article	physical activity; exercise; Internet; rheumatoid arthritis	CHRONIC-FATIGUE-SYNDROME; ACTIVITY PROGRAMS; PUBLIC-HEALTH; OLDER-ADULTS; PORTABLE ACCELEROMETER; ENERGY-EXPENDITURE; CLINICAL-TRIALS; PRIMARY-CARE; EXERCISE; WALKING	Objective. To compare the effectiveness of 2 Internet-based physical activity interventions for patients with rheumatoid arthritis (RA). Methods. A total of 160 physically inactive patients with RA who had a computer with Internet access were randomly assigned to an Internet-based physical activity program with individual guidance, a bicycle ergometer, and group contacts (individualized training …	Leiden Univ, Med Ctr, Dept Rheumatol, NL-2300 RC Leiden, Netherlands; Haga Leyenburg Teaching Hosp, The Hague, Netherlands; Reinier Graaf Gasthuis, Delft, Netherlands	van den Berg, MH (reprint author), Leiden Univ, Med Ctr, Dept Rheumatol, POB 9600, NL-2300 RC Leiden, Netherlands.	mhvandenberg@lumc.nl					Arnett FC, 1988, ARTHRITIS RHEUM, V31, P315; Borg G, 1978, Scand J Rehabil Med Suppl, V6, P105; Boutaugh ML, 2003, ARTHRIT RHEUM-ARTHR, V49, P463, DOI 10.1002/art.11050; Chao D, 2000, CONTROL CLIN TRIALS, V21, p212S, DOI 10.1016/S0197-2456(00)00081-7; de Jong Z, 2005, CURR OPIN RHEUMATOL, V17, P177, DOI 10.1097/01.bor.0000151400.33899.88; DeJong Z, 1997, BRIT J RHEUMATOL, V36, P878; Eurenius E, 2…	50	58	5.8	58	1	10	WILEY-LISS	HOBOKEN	DIV JOHN WILEY & SONS INC, 111 RIVER ST, HOBOKEN, NJ 07030 USA		0004-3591		ARTHRIT RHEUM-ARTHR	Arthritis Rheum-Arthritis Care Res.	2015-12-01	2006	55	6					935	945
J	Wantland, DJ; Portillo, CJ; Holzemer, WL; Slaughter, R; McGhee, EM				Wantland, DJ; Portillo, CJ; Holzemer, WL; Slaughter, R; McGhee, EM			The effectiveness of Web-based vs. non-Web-based interventions: A meta-analysis of behavioral change outcomes	JOURNAL OF MEDICAL INTERNET RESEARCH			English	Review	Web-based intervention; non-Web-based intervention; Web-based therapy; Internet; meta-analysis; patient outcomes; adults	RANDOMIZED CONTROLLED TRIAL; DIABETES SELF-MANAGEMENT; REDUCING RISK-FACTORS; EDUCATION-PROGRAM; WEIGHT-LOSS; PATIENT EDUCATION; EATING-DISORDERS; INTERNET; SYSTEM; THERAPY	Background: A primary focus of self-care interventions for chronic illness is the encouragement of an individual's behavior change necessitating knowledge sharing, education, and understanding of the condition. The use of the Internet to deliver Web-based interventions to patients is increasing rapidly. In a 7-year period (1996 to 2003), there was a 12-fold increase in MEDLINE citations for "Web-…	Univ Calif San Francisco, Dept Community Hlth Syst, Sch Nursing, San Francisco, CA 94143 USA; Univ Calif San Francisco, Ctr Comprehens Canc, Sch Med, San Francisco, CA 94143 USA	Wantland, DJ (reprint author), Univ Calif San Francisco, Dept Community Hlth Syst, Sch Nursing, N531M, San Francisco, CA 94143 USA.	dwantlan@itsa.ucsf.edu					Alcaniz M, 2003, CYBERPSYCHOL BEHAV, V6, P355, DOI 10.1089/109493103322278727; Anderson ES, 2001, ANN BEHAV MED, V23, P88, DOI 10.1207/S15324796ABM2302_3; Andersson G, 2002, PSYCHOSOM MED, V64, P810, DOI 10.1097/01.PSY.0000031577.42041.F8; Atherton M, 2000, DIS MANAG HEALTH OUT, V8, P233, DOI 10.2165/00115677-200008040-00006; Balas EA, 1996, ARCH FAM MED, V5, P271, DOI 10.1001/archfami.5.5.271; B…	51	58	4.83	59	4	31	JOURNAL OF MEDICAL INTERNET RESEARCH	TORONTO	TORONTO GENERAL HOSPITAL, R FRASER ELLIOTT BLDG, 4TH FL, R 4S435, 190 ELIZABETH ST, TORONTO, ON M5G 2C4, CANADA		1438-8871		J MED INTERNET RES	J. Med. Internet Res.	OCT-DEC	2004	6	4					67	84
J	Khaylis, A; Yiaslas, T; Bergstrom, J; Gore-Felton, C				Khaylis, Anna; Yiaslas, Themis; Bergstrom, Jessica; Gore-Felton, Cheryl			A Review of Efficacious Technology-Based Weight-Loss Interventions: Five Key Components	TELEMEDICINE JOURNAL AND E-HEALTH			English	Review	obesity; weight loss; technology	RANDOMIZED CONTROLLED-TRIAL; LIFE-STYLE MODIFICATION; LOSS PROGRAM; PHYSICAL-ACTIVITY; LOSS MAINTENANCE; COMMERCIAL PROGRAM; INTERNET; OBESITY; WEB; ADULTS	Objective: Obesity is highly prevalent among American adults and has negative health and psychosocial consequences. The purpose of this article was to qualitatively review studies that used technology-based interventions for weight loss and to identify specific components of these interventions that are effective in facilitating weight loss. Materials and Methods: We conducted a narrow, qualitati…	[Khaylis, Anna; Gore-Felton, Cheryl] Stanford Univ, Sch Med, Dept Psychiat & Behav Sci, Palo Alto, CA 94305 USA; [Yiaslas, Themis; Bergstrom, Jessica] Palo Alto Univ, Stanford Psy D Consortium, Pacific Grad Sch Psychol, Palo Alto, CA USA	Khaylis, A (reprint author), Stanford Univ, Sch Med, Dept Psychiat & Behav Sci, 401 Quarry Rd,Room 2319, Palo Alto, CA 94305 USA.	akhaylis@stanford.edu			NIMH NRSA [5MH019938]	This study was supported by an NIMH NRSA T-32 Training Grant (no. 5MH019938).	BAKER RC, 1993, BEHAV THER, V24, P377, DOI 10.1016/S0005-7894(05)80212-6; Bennett GG, 2010, OBESITY, V18, P308, DOI 10.1038/oby.2009.242; Boutelle KN, 1998, OBES RES, V6, P219; Brownell KD, 2000, LEARN PROGRAM WEIGHT; Carels RA, 2005, ANN BEHAV MED, V30, P182, DOI 10.1207/s15324796abm3003_2; Centers for Disease Control and Prevention, OV OB; Centers for Disease Control and Prevention, BEH RISK FA…	50	57	9.5	57	1	18	MARY ANN LIEBERT INC	NEW ROCHELLE	140 HUGUENOT STREET, 3RD FL, NEW ROCHELLE, NY 10801 USA		1530-5627		TELEMED J E-HEALTH	Telemed. J. e-Health	NOV	2010	16	9					931	938
J	Goran, MI; Reynolds, K				Goran, MI; Reynolds, K			Interactive multimedia for promoting physical activity (IMPACT) in children	OBESITY RESEARCH			English	Article	multimedia; health behavior; physical activity	WEIGHT-LOSS; CARDIOVASCULAR-DISEASE; SCHOOL STUDENTS; RISK; INTERVENTIONS; OBESITY; HEALTH; ADOLESCENTS; PREVENTION; TRIAL	Objective: To develop and examine the efficacy of a computer-based interactive multimedia curriculum for promoting physical activity in fourth grade children. Research Methods and Procedures: The participants were 209 fourth grade children (mean age of 9.5 +/- 0.4 years) from four schools. Two schools received an 8-week multimedia intervention delivered by interactive CD-ROM, supplemented by four…	Univ So Calif, Dept Prevent Med, Los Angeles, CA 90033 USA; Univ So Calif, Dept Physiol & Biophys, Keck Sch Med, Los Angeles, CA 90033 USA; Univ So Calif, Inst Prevent Res, Los Angeles, CA 90033 USA	Goran, MI (reprint author), Univ So Calif, Dept Prevent Med, 1540 Alcazar St,Room 208-D, Los Angeles, CA 90033 USA.	goran@usc.edu			NICHD NIH HHS [R01 HD 32668]		Andersen RE, 1998, JAMA-J AM MED ASSOC, V279, P938, DOI 10.1001/jama.279.12.938; Bandura A, 2001, ANNU REV PSYCHOL, V52, P1, DOI 10.1146/annurev.psych.52.1.1; BANDURA A, 1986, SOCIAL FDN THOUGHT A; Baranowski T, 1998, AM J PREV MED, V15, P266, DOI 10.1016/S0749-3797(98)00080-4; Baranowski T, 2003, AM J PREV MED, V24, P52, DOI 10.1016/S0749-3797(02)00570-6; BURNETT KF, 1989, J COUNS PSYCHOL, V36, …	34	56	5.09	57	0	12	NORTH AMER ASSOC STUDY OBESITY	SILVER SPRING	8630 FENTON ST, SUITE 918, SILVER SPRING, MD 20910 USA	1071-7323			OBES RES	Obes. Res.	APR	2005	13	4					762	771
J	Motl, RW; Dlugonski, D; Wojcicki, TR; McAuley, E; Mohr, DC				Motl, Robert W.; Dlugonski, Deirdre; Wojcicki, Thomas R.; McAuley, Edward; Mohr, David C.			Internet intervention for increasing physical activity in persons with multiple sclerosis	MULTIPLE SCLEROSIS JOURNAL			English	Article	behavioral intervention; exercise; mediators; multiple sclerosis; physical activity	QUALITY-OF-LIFE; WALKING MOBILITY; SELF-EFFICACY; OLDER-ADULTS; DISABILITY; METAANALYSIS; DETERMINANTS; ADHERENCE; VALIDITY; BEHAVIOR	Background: Physical activity has been associated with improvements in walking mobility and quality of life in persons with multiple sclerosis (MS), and yet this population is largely sedentary and inactive compared with the general population. Objectives: We conducted a pilot, randomized controlled trial (RCT) for examining the effect of an Internet intervention based on social cognitive theory …	[Motl, Robert W.; Dlugonski, Deirdre; Wojcicki, Thomas R.; McAuley, Edward] Univ Illinois, Dept Kinesiol & Community Hlth, Urbana, IL USA; [Mohr, David C.] Northwestern Univ, Feinberg Sch Med, Dept Prevent Med, Chicago, IL 60611 USA	Motl, RW (reprint author), Univ Illinois, Dept Kinesiol & Community Hlth, 350 Freer Hall, Urbana, IL 61801 USA.	robmotl@illinois.edu		Wojcicki, Thomas/0000-0001-6320-413X			Bandura A, 2004, HEALTH EDUC BEHAV, V31, P143, DOI 10.1177/1090198104263660; Barak A, 2009, ANN BEHAV MED, V38, P4, DOI 10.1007/s12160-009-9130-7; Bouchard C, 1994, PHYS ACTIVITY FITNES, P77, DOI 10.1249/00005768-199401000-00024; Centers for Disease Control and Prevention (CDC), 2004, MMWR-MORBID MORTAL W, V53, P82; Confavreux C, 2006, BRAIN, V129, P606, DOI 10.1093/brain/awl007; Duffecy J, 2010,…	38	56	11.2	56	4	20	SAGE PUBLICATIONS LTD	LONDON	1 OLIVERS YARD, 55 CITY ROAD, LONDON EC1Y 1SP, ENGLAND		1352-4585		MULT SCLER J	Mult. Scler. J.	JAN	2011	17	1					116	128
J	van Wier, MF; Ariens, GAM; Dekkers, JC; Hendriksen, IJM; Smid, T; van Mechelen, W				van Wier, Marieke F.; Ariens, Geertje A. M.; Dekkers, J. Caroline; Hendriksen, Ingrid J. M.; Smid, Tjabe; van Mechelen, Willem			Phone and e-mail counselling are effective for weight management in an overweight working population: a randomized controlled trial	BMC PUBLIC HEALTH			English	Article		PHYSICAL-ACTIVITY INTERVENTION; SHORT QUESTIONNAIRE; RELATIVE VALIDITY; BODY-WEIGHT; TELEPHONE; ADULTS; OBESITY; BEHAVIOR; RISK; REPRODUCIBILITY	Background: The work setting provides an opportunity to introduce overweight (i.e., Body Mass Index >= 25 kg/m(2)) adults to a weight management programme, but new approaches are needed in this setting. The main purpose of this study was to investigate the effectiveness of lifestyle counselling by phone or e-mail on body weight, in an overweight working population. Secondary purposes were to esta…	[van Wier, Marieke F.; Ariens, Geertje A. M.; Dekkers, J. Caroline; Smid, Tjabe; van Mechelen, Willem] Vrije Univ Amsterdam, Med Ctr, EMGO Inst, Dept Publ & Occupat Hlth, NL-1081 BT Amsterdam, Netherlands; [van Wier, Marieke F.; Ariens, Geertje A. M.; Dekkers, J. Caroline; Hendriksen, Ingrid J. M.; van Mechelen, Willem] TNO VUmc, Res Ctr Phys Act Work & Hlth, NL-1081 BT Amsterdam, Netherlands; [A…	van Mechelen, W (reprint author), Vrije Univ Amsterdam, Med Ctr, EMGO Inst, Dept Publ & Occupat Hlth, Boechorststr 7, NL-1081 BT Amsterdam, Netherlands.	m.vanwier@vumc.nl; g.ariens@ocw.denhaag.nl; c.dekkers@ocw.denhaag.nl; ingrid.hendriksen@tno.nl; tsmid.health@klm.com; w.vanmechelen@vumc.nl	van Mechelen, Willem/C-8463-2013				AINSWORTH BE, 1993, MED SCI SPORT EXER, V25, P71, DOI 10.1249/00005768-199301000-00011; Ainsworth BE, 2000, MED SCI SPORT EXER, V32, pS498, DOI 10.1097/00005768-200009001-00009; Blokstra A, 1999, INT J OBESITY, V23, P7, DOI 10.1038/sj.ijo.0800803; Bogers RP, 2004, AM J EPIDEMIOL, V159, P900, DOI 10.1093/aje/kwh123; Brown WJ, 2007, B WORLD HEALTH ORGAN, V85, P886, DOI 10.2471/BLT.07.041566; BROWNE…	43	56	8	58	2	15	BIOMED CENTRAL LTD	LONDON	236 GRAYS INN RD, FLOOR 6, LONDON WC1X 8HL, ENGLAND		1471-2458		BMC PUBLIC HEALTH	BMC Public Health	2009-01-01	2009	9								6
J	Arem, H; Irwin, M				Arem, H.; Irwin, M.			A review of web-based weight loss interventions in adults	OBESITY REVIEWS			English	Article	Internet; obesity; weight loss	RANDOMIZED CONTROLLED-TRIAL; LIFE-STYLE; LOSS PROGRAM; INTERNET; MAINTENANCE; OVERWEIGHT; OBESITY	P>Unprecedented obesity rates are changing the burden of disease worldwide and obesity-related health complications are increasing healthcare costs. In response, researchers, clinicians and public health practitioners are seeking new and effective tools such as the Internet to effect weight loss. This review highlights peer-reviewed literature on randomized controlled trials that examine Internet…	[Arem, H.; Irwin, M.] Yale Univ, Dept Chron Dis Epidemiol, Sch Publ Hlth, New Haven, CT USA	Arem, H (reprint author), 60 Coll St,POB 208034, New Haven, CT 06520 USA.	hannah.arem@yale.edu	Sriwisit, Sukhumaphorn/G-1405-2011; Kattelmann, Kendra/E-8225-2013		NCI NIH HHS [T32 CA105666, T32 CA105666-09]		Bennett G. G., 2009, OBESITY, V18, P308, DOI 10.1038/oby.2009.242; Cussler EC, 2008, OBESITY, V16, P1052, DOI 10.1038/oby.2008.19; Flegal KM, 2010, JAMA-J AM MED ASSOC, V303, P235, DOI 10.1001/jama.2009.2014; Gold BC, 2007, OBESITY, V15, P155, DOI 10.1038/oby.2007.520; Harvey-Berino J, 2004, OBES RES, V12, P320, DOI 10.1038/oby.2004.40; Hunter CM, 2008, AM J PREV MED, V34, P119, DOI 10.1016/j.ame…	21	55	11	56	2	18	WILEY-BLACKWELL	HOBOKEN	111 RIVER ST, HOBOKEN 07030-5774, NJ USA		1467-7881	1467-789X	OBES REV	Obes. Rev.	MAY	2011	12	501					e236	e243
J	Castro, CM; King, AC; Brassington, GS				Castro, CM; King, AC; Brassington, GS			Telephone versus mail interventions for maintenance of physical activity in older adults	HEALTH PSYCHOLOGY			English	Article	physical activity; older adults; telephone; mail; intervention	EXERCISE; PROGRAM; WOMEN; MEN	Although telephone and mail are often used tor promote physical activity adoption, their ability to produce long-term. maintenance is, unclear. In this study, 140 men and women aged 50-65 years received 1 year of telephone counseling tol adopt higher (i.e., more vigorous) versus lower intensity (i.e., moderate) exercise. After I yearn, participants were rerandomized to a 2nd year of contact via (…	Stanford Univ, Sch Med, Stanford Ctr Res Dis Prevent, Palo Alto, CA 94304 USA	Castro, CM (reprint author), Stanford Univ, Sch Med, Stanford Ctr Res Dis Prevent, 730 Welch Rd,Suite B, Palo Alto, CA 94304 USA.			Castro Sweet, Cynthia/0000-0001-6860-4095	NHLBI NIH HHS [2T32 HL-06034, HL-36272]; NIA NIH HHS [AG-00440]		American College of Sports Medicine Position Stand, 1998, MED SCI SPORTS EXERC, V30, P992, DOI DOI 10.1097/00005768-199806000-00033; BANDURA A, 1986, SOCIAL FDN THOUGHT A; CORRIGAN JD, 1980, J COUNS PSYCHOL, V27, P395, DOI 10.1037//0022-0167.27.4.395; DECI EL, 1987, J PERS SOC PSYCHOL, V53, P1024, DOI 10.1037//0022-3514.53.6.1024; Dishman R. K., 1997, PHYS ACTIVITY MENTAL, P63; DOWD ET, 1992, PSY…	25	55	3.67	55	1	4	AMER PSYCHOLOGICAL ASSOC	WASHINGTON	750 FIRST ST NE, WASHINGTON, DC 20002-4242 USA	0278-6133			HEALTH PSYCHOL	Health Psychol.	NOV	2001	20	6					438	444
J	Green, BB; McAfee, T; Hindmarsh, M; Madsen, L; Caplow, M; Buist, D				Green, BB; McAfee, T; Hindmarsh, M; Madsen, L; Caplow, M; Buist, D			Effectiveness of telephone support in increasing physical activity levels in primary care patients	AMERICAN JOURNAL OF PREVENTIVE MEDICINE			English	Article	behavior therapy; counseling; exercise; patient education; questionnaires; telephone	RANDOMIZED CONTROLLED TRIAL; ACTIVITY INTERVENTION; COST-EFFECTIVENESS; LIFE-STYLE; EXERCISE; PRESCRIPTION; PROMOTE; PROJECT; PROGRAM; WOMEN	Background: Physician counseling of patients to increase physical activity has had limited success in changing behavior. Providing organizational support to primary care providers and their patients may increase effectiveness. Objective: This study evaluates the effectiveness of a telephone-based intervention to increase physical activity among patients who exercised <15 minutes daily and wanted …	Grp Hlth Cooperat Puget Sound, Ctr Hlth Promot, Dept Prevent Care, Seattle, WA 98101 USA; Grp Hlth Cooperat Puget Sound, Ctr Hlth Studies, Seattle, WA 98101 USA	Green, BB (reprint author), Grp Hlth Cooperat Puget Sound, Ctr Hlth Promot, Dept Prevent Care, 1750 Minor Ave,Suite 1520, Seattle, WA 98101 USA.						Beresford SAA, 1997, AM J PUBLIC HEALTH, V87, P610, DOI 10.2105/AJPH.87.4.610; Bull FC, 1999, PATIENT EDUC COUNS, V36, P181, DOI 10.1016/S0738-3991(98)00134-7; Calfas KJ, 1996, PREV MED, V25, P225, DOI 10.1006/pmed.1996.0050; Calfas KJ, 1997, PREV MED, V26, P297, DOI 10.1006/pmed.1997.0141; Curry SJ, 1998, NEW ENGL J MED, V339, P673, DOI 10.1056/NEJM199809033391006; CURRY SJ, 1995, J CONSULT CLIN…	29	55	3.93	55	0	3	ELSEVIER SCIENCE INC	NEW YORK	360 PARK AVE SOUTH, NEW YORK, NY 10010-1710 USA	0749-3797			AM J PREV MED	Am. J. Prev. Med.	APR	2002	22	3					177	183	PII S0749-3797(01)00428-7
J	King, AC; Hekler, EB; Grieco, LA; Winter, SJ; Sheats, JL; Buman, MP; Banerjee, B; Robinson, TN; Cirimele, J				King, Abby C.; Hekler, Eric B.; Grieco, Lauren A.; Winter, Sandra J.; Sheats, Jylana L.; Buman, Matthew P.; Banerjee, Banny; Robinson, Thomas N.; Cirimele, Jesse			Harnessing Different Motivational Frames via Mobile Phones to Promote Daily Physical Activity and Reduce Sedentary Behavior in Aging Adults	PLOS ONE			English	Article		OLDER-ADULTS; CARDIOVASCULAR-DISEASE; TRIAL; INTERVENTIONS; TIME; QUESTIONNAIRE; SELECTION; EXERCISE; OUTCOMES; RISK	Mobile devices are a promising channel for delivering just-in-time guidance and support for improving key daily health behaviors. Despite an explosion of mobile phone applications aimed at physical activity and other health behaviors, few have been based on theoretically derived constructs and empirical evidence. Eighty adults ages 45 years and older who were insufficiently physically active, eng…	[King, Abby C.] Stanford Univ, Sch Med, Dept Hlth Res & Policy, Stanford, CA 94305 USA; [King, Abby C.; Grieco, Lauren A.; Winter, Sandra J.; Sheats, Jylana L.; Robinson, Thomas N.] Stanford Univ, Sch Med, Dept Med, Stanford Prevent Res Ctr, Stanford, CA 94305 USA; [Hekler, Eric B.; Buman, Matthew P.] Arizona State Univ, Sch Nutr & Hlth Promot, Phoenix, AZ USA; [Banerjee, Banny; Cirimele, Jesse] …	King, AC (reprint author), Stanford Univ, Sch Med, Dept Hlth Res & Policy, Stanford, CA 94305 USA.	king@stanford.edu	Emchi, Karma/Q-1952-2016		Public Health Service from the National Heart, Lung, & Blood Institute of the National Institutes of Health [RC1 HL099340]	The reported research was funded by Public Health Service grant #RC1 HL099340 from the National Heart, Lung, & Blood Institute of the National Institutes of Health, awarded to ACK. The funders had no role in study design, data collection and analysis, decision to publish, or preparation of the manuscript.	Abroms LC, 2011, AM J PREV MED, V40, P279, DOI 10.1016/j.amepre.2010.10.032; Atienza AA, 2008, AM J PREV MED, V34, P514, DOI 10.1016/j.amepre.2008.01.034; Atienza AA, 2006, J AGING PHYS ACTIV, V14, P192; Bandura A, 2006, PERSPECT PSYCHOL SCI, V1, P164, DOI 10.1111/j.1745-6916.2006.00011.x; Basic Behavioral Science Task Force of the National Advisory Mental Mental Health Council, 1996, AM PSYCHOL,…	41	54	18	55	10	61	PUBLIC LIBRARY SCIENCE	SAN FRANCISCO	1160 BATTERY STREET, STE 100, SAN FRANCISCO, CA 94111 USA		1932-6203		PLOS ONE	PLoS One	2025-04-01	2013	8	4							e62613
J	Rossi, MCE; Nicolucci, A; Di Bartolo, P; Bruttomesso, D; Girelli, A; Ampudia, FJ; Kerr, D; Ceriello, A; Mayor, CD; Pellegrini, F; Horwitz, D; Vespasiani, G				Rossi, Maria C. E.; Nicolucci, Antonio; Di Bartolo, Paolo; Bruttomesso, Daniela; Girelli, Angela; Ampudia, Francisco J.; Kerr, David; Ceriello, Antonio; De La Questa Mayor, Carmen; Pellegrini, Fabio; Horwitz, David; Vespasiani, Giacomo			Diabetes Interactive Diary: A New Telemedicine System Enabling Flexible Diet and Insulin Therapy While Improving Quality of Life An open-label, international, multicenter, randomized study	DIABETES CARE			English	Article		HEALTH SURVEY SF-36; PATIENT; COMPLICATIONS; SATISFACTION; VALIDATION; SUPPORT; TRIAL	OBJECTIVE - Widespread use of carbohydrate counting is limited by its complex education. In this stud), we compared a Diabetes Interactive Diary (DID) with standard carbohydrate counting in terms of metabolic and Weight control, Lime required for education, quality of life, and treatment satisfaction. RESEARCH DESIGN AND METHODS - Adults with type 1 diabetes were randomly assigned to DID (group A…	[Rossi, Maria C. E.; Nicolucci, Antonio; Pellegrini, Fabio] Ist Ric Farmacol Mario Negri, Consorzio Mario Negri Sud, Dept Clin Pharmacol & Epidemiol, I-66030 Santa Maria Imbaro, CH, Italy; [Di Bartolo, Paolo] Presidio Osped, Diabet Unit, Ravenna, Italy; [Bruttomesso, Daniela] Univ Padua Polyclin, Clin Expt Med, Padua, Italy; [Girelli, Angela] Spedali Civil Brescia, Diabet Unit, I-25125 Brescia, I…	Rossi, MCE (reprint author), Ist Ric Farmacol Mario Negri, Consorzio Mario Negri Sud, Dept Clin Pharmacol & Epidemiol, I-66030 Santa Maria Imbaro, CH, Italy.	mrossi@negrisud.it		Ceriello, Antonio/0000-0001-8122-3203	Me.Te.Da.; Lifescan, Milpitas, CA	Me.Te.Da. srl, San Benedetto del Tronto, Italy, developed the DID system. Funding for this study was provided by Me.Te.Da. and Lifescan, Milpitas, CA. G.V. is a medical consultant for Me.Te.Da. No other potential conflicts of interest relevant to this article were reported.; Parts Of this study were presented in abstract form at the 44th annual meeting of the European Association for the Study of…	American Diabetes Association, 2008, DIABETES CARE S1, V31, pS12, DOI DOI 10.2337/DC08-S012; Amiel S, 2002, BRIT MED J, V325, P746; Apolone G, 1998, J CLIN EPIDEMIOL, V51, P1025, DOI 10.1016/S0895-4356(98)00094-8; Bradley C., 1994, HDB PSYCHOL DIABETES, P111; Chiesa Gaia, 2005, Acta Biomed, V76 Suppl 3, P44; DELAHANTY LM, 1993, DIABETES CARE, V16, P1453, DOI 10.2337/diacare.16.11.1453; Farmer A, …	19	54	9	55	0	6	AMER DIABETES ASSOC	ALEXANDRIA	1701 N BEAUREGARD ST, ALEXANDRIA, VA 22311-1717 USA		0149-5992		DIABETES CARE	Diabetes Care	JAN	2010	33	1					109	115
J	Danaher, BG; McKay, HG; Seeley, JR				Danaher, BG; McKay, HG; Seeley, JR			The information architecture of behavior change websites	JOURNAL OF MEDICAL INTERNET RESEARCH			English	Article	health behavior; Internet; behavioral research; information architecture; cigarette smoking; tobacco	RANDOMIZED-TRIAL; INTERNET; SETTINGS; PROGRAM	The extraordinary growth in Internet use offers researchers important new opportunities to identify and test new ways to deliver effective behavior change programs. The information architecture (IA)-the structure of website information-is an important but often overlooked factor to consider when adapting behavioral strategies developed in office-based settings for Web delivery. Using examples and…	Oregon Res Inst, Eugene, OR 97403 USA	Danaher, BG (reprint author), Oregon Res Inst, 1715 Franklin Blvd, Eugene, OR 97403 USA.	briand@ori.org			NCI NIH HHS [R01 CA079946, R01-CA79946]		Bandura A, 2004, HEALTH EDUC BEHAV, V31, P143, DOI 10.1177/1090198104263660; Barrera M, 2002, AM J COMMUN PSYCHOL, V30, P637, DOI 10.1023/A:1016369114780; BERNARD ML, 2004, CRITERIA OPTIMAL WEB; BERNERSLEE T, 1990, INFORMATION MANAGEME; Bock BC, 2004, NICOTINE TOB RES, V6, P207, DOI 10.1080/14622200410001676332; Britt E, 2004, PATIENT EDUC COUNS, V53, P147, DOI 10.1016/S0738-3991(03)00141-1; Bush…	51	53	4.82	53	2	14	JOURNAL OF MEDICAL INTERNET RESEARCH	TORONTO	TORONTO GENERAL HOSPITAL, R FRASER ELLIOTT BLDG, 4TH FL, R 4S435, 190 ELIZABETH ST, TORONTO, ON M5G 2C4, CANADA		1438-8871		J MED INTERNET RES	J. Med. Internet Res.	APR-JUN	2005	7	2							e12
J	Prochaska, JJ; Zabinski, MF; Calfas, KJ; Sallis, JF; Patrick, K				Prochaska, JJ; Zabinski, MF; Calfas, KJ; Sallis, JF; Patrick, K			PACE+ - Interactive communication technology for behavior change in clinical settings	AMERICAN JOURNAL OF PREVENTIVE MEDICINE			English	Article	behavior; computer communication networks; intervention studies; medical informatics; nutrition; physical fitness; primary health care	PHYSICAL-ACTIVITY; HEALTH; PROMOTE	Background: Interactive health communication technologies have the potential to eliminate or greatly reduce many of the barriers to delivery of preventive services, This paper describes the process of developing and evaluating interactive health communication programs for primary care settings. We present as examples the Patient-centered,Assessment and Counseling for Exercise plus Nutrition (PACE…	San Diego State Univ, Joint Doctoral Program Clin Psychol, San Diego, CA 92120 USA; San Diego State Univ, Dept Psychol, San Diego, CA 92120 USA; San Diego State Univ, Student Hlth Serv, San Diego, CA 92120 USA; Univ Calif San Diego, La Jolla, CA 92093 USA; San Diego State Univ, Grad Sch Publ Hlth, San Diego, CA 92120 USA	Prochaska, JJ (reprint author), San Diego State Univ, Joint Doctoral Program Clin Psychol, 6363 Alvarado Court,Suite 250, San Diego, CA 92120 USA.						BANDURA A, 1986, SOCIAL FDN THOUGHT A; Calfas KJ, 1996, PREV MED, V25, P225, DOI 10.1006/pmed.1996.0050; Childress CA, 1998, ETHICS BEHAV, V8, P19, DOI 10.1207/s15327019eb0801_2; FAIRBURN CG, 1994, INT J EAT DISORDER, V16, P363; Godin G, 1990, AM J HLTH PROMOT, V4, P225; GRUNDY SM, 1993, JAMA-J AM MED ASSOC, V269, P3015; Gustafson DH, 1999, AM J PREV MED, V16, P1, DOI 10.1016/S0749-3797(98)00108-…	22	53	3.31	54	0	7	ELSEVIER SCIENCE INC	NEW YORK	655 AVENUE OF THE AMERICAS, NEW YORK, NY 10010 USA		0749-3797		AM J PREV MED	Am. J. Prev. Med.	AUG	2000	19	2					127	131
J	Valle, CG; Tate, DF; Mayer, DK; Allicock, M; Cai, JW				Valle, Carmina G.; Tate, Deborah F.; Mayer, Deborah K.; Allicock, Marlyn; Cai, Jianwen			A randomized trial of a Facebook-based physical activity intervention for young adult cancer survivors	JOURNAL OF CANCER SURVIVORSHIP			English	Article	Young adults; Cancer survivors; Physical activity; Social networking site; Randomized trial; Intervention	QUALITY-OF-LIFE; GENERAL FACT-G; FUNCTIONAL ASSESSMENT; EXERCISE PREFERENCES; THE-LITERATURE; SERVICE NEEDS; WEIGHT-LOSS; G SCALE; HEALTH; POPULATION	Over half of young adult cancer survivors do not meet physical activity (PA) guidelines. PA interventions can enhance health and quality of life among young adult cancer survivors. However, few exercise interventions have been designed and tested in this population. This study evaluated the feasibility and preliminary efficacy of a 12-week, Facebook-based intervention (FITNET) aimed at increasing…	[Valle, Carmina G.; Tate, Deborah F.; Allicock, Marlyn] Univ N Carolina, Dept Nutr, Gillings Sch Global Publ Hlth, Chapel Hill, NC 27599 USA; [Valle, Carmina G.; Tate, Deborah F.; Mayer, Deborah K.; Allicock, Marlyn] Univ N Carolina, Lineberger Comprehens Canc Ctr, Chapel Hill, NC 27599 USA; [Tate, Deborah F.] Univ N Carolina, Dept Hlth Behav, Gillings Sch Global Publ Hlth, Chapel Hill, NC 27599 …	Valle, CG (reprint author), Univ N Carolina, Dept Nutr, Gillings Sch Global Publ Hlth, CB 7294, Chapel Hill, NC 27599 USA.	carmina.valle@unc.edu			2011 Society of Behavioral Medicine Distinguished Student Award for Excellence in Research; UNC Lineberger Cancer Control Education Program (NCI) [R25 CA057726]; UNC Communications for Health Applications and Interventions Core through Gillings School of Global Public Health Nutrition Obesity Research Center (National Institute of Diabetes and Digestive and Kidney Diseases) [P30 DK56350]; Lineber…	This study was supported by a 2011 Society of Behavioral Medicine Distinguished Student Award for Excellence in Research, the UNC Lineberger Cancer Control Education Program (NCI funded; R25 CA057726), the UNC Communications for Health Applications and Interventions Core (funded through Gillings School of Global Public Health Nutrition Obesity Research Center (National Institute of Diabetes and D…	American Cancer Society, 2012, CANC TREATM SURV FAC; Ballard-Barbash R, 2012, J NATL CANCER I, V104, P815, DOI 10.1093/jnci/djs207; Bandura A., 1986, SOCIAL FDN THOUGHT A; Belanger LJ, 2012, AM J HEALTH BEHAV, V36, P483, DOI 10.5993/AJHB.36.4.5; Belanger LJ, 2012, CANCER NURS, V35, P48, DOI 10.1097/NCC.0b013e318210220a; Belanger LJ, 2011, J CANCER SURVIV, V5, P44, DOI 10.1007/s11764-010-0146-6; B…	70	53	17.67	53	5	38	SPRINGER	NEW YORK	233 SPRING ST, NEW YORK, NY 10013 USA		1932-2259		J CANCER SURVIV	J. Cancer Surviv.-Res. Pract.	SEP	2013	7	3					355	368
J	Cowan, LT; Van Wagenen, SA; Brown, BA; Hedin, RJ; Seino-Stephan, Y; Hall, PC; West, JH				Cowan, Logan T.; Van Wagenen, Sarah A.; Brown, Brittany A.; Hedin, Riley J.; Seino-Stephan, Yukiko; Hall, P. Cougar; West, Joshua H.			Apps of Steel: Are Exercise Apps Providing Consumers With Realistic Expectations? A Content Analysis of Exercise Apps for Presence of Behavior Change Theory	HEALTH EDUCATION & BEHAVIOR			English	Article	behavioral theories; health belief model; health promotion; social cognitive theory; theory of planned behavior; theory of reasoned action; transtheoretical model		Objective. To quantify the presence of health behavior theory constructs in iPhone apps targeting physical activity. Methods. This study used a content analysis of 127 apps from Apple's (App Store) Health & Fitness category. Coders downloaded the apps and then used an established theory-based instrument to rate each app's inclusion of theoretical constructs from prominent behavior change theories…	[Cowan, Logan T.; Van Wagenen, Sarah A.; Brown, Brittany A.; Hedin, Riley J.; Seino-Stephan, Yukiko; Hall, P. Cougar; West, Joshua H.] Brigham Young Univ, Provo, UT 84602 USA	Van Wagenen, SA (reprint author), Brigham Young Univ, 213 Richards Bldg, Provo, UT 84602 USA.	sarahvw04@byu.edu					Apple Inc, 2012, APPL APP STOR DOWNL; Breton ER, 2011, TRANSL BEHAV MED, V1, P523, DOI 10.1007/s13142-011-0076-5; Collins LM, 2005, ANN BEHAV MED, V30, P65, DOI 10.1207/s15324796abm3001_8; Dolan B., 2010, NUMBER SMARTPHONE HL; Doshi A, 2003, ANN BEHAV MED, V25, P105, DOI 10.1207/S15324796ABM2502_06; Flegal KM, 2010, JAMA-J AM MED ASSOC, V303, P235, DOI DOI 10.1001/JAMA.2009.2014; Fox S, 2010, MOB…	16	53	17.67	55	7	37	SAGE PUBLICATIONS INC	THOUSAND OAKS	2455 TELLER RD, THOUSAND OAKS, CA 91320 USA		1090-1981	1552-6127	HEALTH EDUC BEHAV	Health Educ. Behav.	APR	2013	40	2					133	139
J	Vandelanotte, C; Sugiyama, T; Gardiner, P; Owen, N				Vandelanotte, Corneel; Sugiyama, Takemi; Gardiner, Paul; Owen, Neville			Associations of Leisure-Time Internet and Computer Use With Overweight and Obesity, Physical Activity and Sedentary Behaviors: Cross-Sectional Study	JOURNAL OF MEDICAL INTERNET RESEARCH			English	Article	Internet; computer; overweight; obese; BMI; body mass index; physical activity; human activities; sedentary behavior; leisure-time; leisure activities	BODY-MASS INDEX; OF-THE-LITERATURE; AUSTRALIAN ADULTS; ACTIVITY INTERVENTIONS; TELEVISION; ADOLESCENTS; WOMEN; RISK; PARTICIPATION	Background: Internet and computer use are increasingly common leisure-time sedentary behaviors, which have the potential to impact negatively on health outcomes. However, little is known about the extent to which adults' Internet and computer use is associated with weight status and time spent in leisure-time physical activity. Objective: The objective is to examine associations of leisure-time I…	[Vandelanotte, Corneel] Cent Queensland Univ, Inst Hlth & Social Sci Res, Rockhampton, Qld 4702, Australia; [Sugiyama, Takemi; Gardiner, Paul; Owen, Neville] Univ Queensland, Canc Prevent Res Ctr, Herston, Qld, Australia	Vandelanotte, C (reprint author), Cent Queensland Univ, Inst Hlth & Social Sci Res, Bldg 18,Bruce Highway, Rockhampton, Qld 4702, Australia.	c.vandelanotte@cqu.edu.au	Gardiner, Paul/F-2751-2010; Owen, Neville/F-8329-2010; Sriwisit, Sukhumaphorn/G-1405-2011; Owen, Neville/K-5986-2012	Gardiner, Paul/0000-0002-8072-2673; Vandelanotte, Corneel/0000-0002-4445-8094; Sugiyama, Takemi/0000-0002-8859-5269; Owen, Neville/0000-0003-2784-4820	National Health and Medical Research Council of Australia (NHMRC) [213114, 301200, 519778, 252799]; NHF) (#PH 07B 3303) post-doctoral research fellowship. Sugiyama is supported by all NHMRC capacity building grant in population health (# [PH 07B 3303, PP 06B 2889]	The study was funded by the National Health and Medical Research Council of Australia (NHMRC) Project Grant (#213114) and NHMRC Program Grant (#301200). Vandelanotte is supported by a NHMRC (#519778) and the National Heart Foundation of Australia (NHF) (#PH 07B 3303) post-doctoral research fellowship. Sugiyama is supported by all NHMRC capacity building grant in population health (#252799). Gardi…	Assael H, 2005, J ADVERTISING RES, V45, P93, DOI 10.1017/S0021849905050014; *AUSTR BUR STAT, 2007, HOUS US INF TECHN 20; Ball K, 2001, INT J OBESITY, V25, P914, DOI 10.1038/sj.ijo.0801622; Brown WJ, 2003, INT J OBESITY, V27, P1340, DOI 10.1038/sj.ijo.0802426; Craig CL, 2003, MED SCI SPORT EXER, V35, P1381, DOI 10.1249/01.MSS.0000078924.61453.FB; Crawford DA, 1999, INT J OBESITY, V23, P437, DOI 10…	30	53	7.57	53	5	33	JOURNAL MEDICAL INTERNET RESEARCH	TORONTO	TORONTO GENERAL HOSPITAL, R FRASER ELLIOTT BLDG, 4TH FL, R 4S435, 190 ELIZABETH ST, TORONTO, ON M5G 2C4, CANADA		1438-8871		J MED INTERNET RES	J. Med. Internet Res.	JUL-SEP	2009	11	3							e28
J	Chow, CK; Redfern, J; Hillis, GS; Thakkar, J; Santo, K; Hackett, ML; Jan, S; Graves, N; de Keizer, L; Barry, T; Bompoint, S; Stepien, S; Whittaker, R; Rodgers, A; Thiagalingam, A				Chow, Clara K.; Redfern, Julie; Hillis, Graham S.; Thakkar, Jay; Santo, Karla; Hackett, Maree L.; Jan, Stephen; Graves, Nicholas; de Keizer, Laura; Barry, Tony; Bompoint, Severine; Stepien, Sandrine; Whittaker, Robyn; Rodgers, Anthony; Thiagalingam, Aravinda			Effect of Lifestyle-Focused Text Messaging on Risk Factor Modification in Patients With Coronary Heart Disease A Randomized Clinical Trial	JAMA-JOURNAL OF THE AMERICAN MEDICAL ASSOCIATION			English	Article		LOW-INCOME COUNTRIES; CARDIOVASCULAR-DISEASE; CARDIAC REHABILITATION; PREVENTION; METAANALYSIS; MULTICENTER; TECHNOLOGY; PROGRAM; EVENTS; PEOPLE	IMPORTANCE Cardiovascular disease prevention, including lifestyle modification, is important but underutilized. Mobile health strategies could address this gap but lack evidence of therapeutic benefit. OBJECTIVE To examine the effect of a lifestyle-focused semipersonalized support program delivered by mobile phone text message on cardiovascular risk factors. DESIGN AND SETTING The Tobacco, Exerci…	[Chow, Clara K.; Redfern, Julie] Univ Sydney, Sydney Med Sch, George Inst Global Hlth, Sydney, NSW 2006, Australia; [Chow, Clara K.; Thakkar, Jay; Barry, Tony; Thiagalingam, Aravinda] Westmead Hosp, Sydney, NSW, Australia; [Hillis, Graham S.; Thakkar, Jay; Santo, Karla; Hackett, Maree L.; Jan, Stephen; de Keizer, Laura; Bompoint, Severine; Stepien, Sandrine; Rodgers, Anthony] Univ Sydney, George …	Chow, CK (reprint author), George Inst Global Hlth, Cardiovasc Div, POB M201,Missenden Rd, Camperdown, NSW 2050, Australia.	cchow@georgeinstitute.org.au	Hackett, Maree/O-8752-2016; Emchi, Karma/Q-1952-2016	Hackett, Maree/0000-0003-1211-9087; Graves, Nicholas/0000-0002-5559-3267; Thakkar, Jay/0000-0002-5509-6009	National Heart Foundation of Australia [G10S5110]; BUPA Foundation Grant; Career Development Fellowship; National Health and Medical Research Council (NHMRC) [1033478]; National Heart Foundation [11S6016]; Sydney Medical Foundation Chapman Fellowship; NHMRC Career Development Fellowship [1061793]; National Heart Foundation Future Fellowship [G160523]; University of Sydney International Postgradua…	This work was supported by peer-reviewed grants from the National Heart Foundation of Australia Grant-in-Aid (G10S5110) and a BUPA Foundation Grant. Dr Chow is funded by a Career Development Fellowship cofunded by the National Health and Medical Research Council (NHMRC) (1033478) and National Heart Foundation (11S6016) and Sydney Medical Foundation Chapman Fellowship. Dr Redfern is funded by an N…	Bethell HJN, 2007, J PUBLIC HEALTH, V29, P57, DOI 10.1093/pubmed/fdl091; Chow CK, 2012, BMJ OPEN, V2, DOI 10.1136/bmjopen-2011-000606; Chow CK, 2013, JAMA-J AM MED ASSOC, V310, P959, DOI 10.1001/jama.2013.184182; Chow CK, 2010, CIRCULATION, V121, P750, DOI 10.1161/CIRCULATIONAHA.109.891523; Clark AM, 2005, ANN INTERN MED, V143, P659; Figueras M., 2004, ATEN PRIM, V34, P399, DOI [13068215, DOI 10.…	31	52	52	53	11	29	AMER MEDICAL ASSOC	CHICAGO	330 N WABASH AVE, STE 39300, CHICAGO, IL 60611-5885 USA		0098-7484	1538-3598	JAMA-J AM MED ASSOC	JAMA-J. Am. Med. Assoc.	2022-09-01	2015	314	12					1255	1263
J	Wieland, LS; Falzon, L; Sciamanna, CN; Trudeau, KJ; Brodney, S; Schwartz, JE; Davidson, KW				Wieland, L. Susan; Falzon, Louise; Sciamanna, Chris N.; Trudeau, Kimberlee J.; Brodney, Suzanne; Schwartz, Joseph E.; Davidson, Karina W.			Interactive computer-based interventions for weight loss or weight maintenance in overweight or obese people	COCHRANE DATABASE OF SYSTEMATIC REVIEWS			English	Review		RANDOMIZED CONTROLLED-TRIAL; INCREASE PHYSICAL-ACTIVITY; LOSS PROGRAM; LIFE-STYLE; SHED-IT; MANAGEMENT PROGRAM; FAT INTAKE; BEHAVIORAL INTERVENTION; TAILORED INTERVENTIONS; INTERNET TECHNOLOGY	Background The World Health Organization (WHO) estimates that the number of obese or overweight individuals worldwide will increase to 1.5 billion by 2015. Chronic diseases associated with overweight or obesity include diabetes, heart disease, hypertension and stroke. Objectives To assess the effects of interactive computer-based interventions for weight loss or weight maintenance in overweight o…	[Falzon, Louise] Columbia Univ, Med Ctr, Ctr Behav Cardiovasc Hlth, New York, NY 10032 USA; [Wieland, L. Susan] Univ Maryland, Sch Med, Ctr Integrat Med, Baltimore, MD 21201 USA; [Sciamanna, Chris N.] Penn State Coll Med, Div Gen Internal Med, Hershey, PA USA; [Trudeau, Kimberlee J.] Inflexxion Inc, Newton, MA USA; [Brodney, Suzanne] Hlth & Wellness Inst, Providence, RI USA; [Schwartz, Joseph E.]…	Falzon, L (reprint author), Columbia Univ, Med Ctr, Ctr Behav Cardiovasc Hlth, PH9 Room E319,622 W 168th St, New York, NY 10032 USA.	af2215@columbia.edu		Falzon, Louise/0000-0002-9449-6056	NHLBI NIH HHS [P01 HL088117, R24 HL076857]		Adachi Y, 2007, BEHAV RES THER, V45, P459, DOI 10.1016/j.brat.2006.03.017; AGRAS WS, 1990, BEHAV THER, V21, P99, DOI 10.1016/S0005-7894(05)80191-1; Anderson-Bill ES, 2011, J MED INTERNET RES, V13, DOI 10.2196/jmir.1614; Arem H, 2011, OBES REV, V12, pe236, DOI 10.1111/j.1467-789X.2010.00787.x; Bennett GG, 2010, OBESITY, V18, P308, DOI 10.1038/oby.2009.242; Bischoff SA, 2010, THESIS PROQUEST; Block…	164	52	13	52	6	53	WILEY-BLACKWELL	HOBOKEN	111 RIVER ST, HOBOKEN 07030-5774, NJ USA	1469-493X			COCHRANE DB SYST REV	Cochrane Database Syst Rev.		2012		8							CD007675
J	Napolitano, MA; Marcus, BH				Napolitano, MA; Marcus, BH			Targeting and tailoring physical activity information using print and information technologies	EXERCISE AND SPORT SCIENCES REVIEWS			English	Review	exercise; intervention studies; print; mass media; telecommunications; information science		With the large numbers of physically inactive individuals, it is important that interventions reach a broad spectrum of the population. This paper focuses on targeting and tailoring physical activity information, and the use of mediated interventions, specifically those using print, and other information technologies for promoting physical activity.	Brown Med Sch, Ctr Phys Act Res, Providence, RI 02903 USA; Miriam Hosp, Ctr Behav & Prevent Med, Providence, RI 02906 USA	Napolitano, MA (reprint author), Ctr Behav Med, Ctr Phys Act Res, 1 Hoppin St,Suite 500, Providence, RI 02903 USA.				NCI NIH HHS [CA77249]; NHLBI NIH HHS [HL64342]		Abrams DB, 1996, ANN BEHAV MED, V18, P290, DOI 10.1007/BF02895291; Bandura A, 1997, SELF EFFICACY EXERCI; Goldstein MG, 1999, ANN BEHAV MED, V21, P40, DOI 10.1007/BF02895032; Kreuter M. W., 1999, ANN BEHAV MED, V21, P273; Marchesi VT, 1998, FASEB J, V12, P253; Marcus BH, 1998, ANN BEHAV MED, V20, P174, DOI 10.1007/BF02884958; Marcus BH, 1998, AM J PREV MED, V15, P362, DOI 10.1016/S0749-3797(98)00…	14	52	3.71	52	1	8	LIPPINCOTT WILLIAMS & WILKINS	PHILADELPHIA	530 WALNUT ST, PHILADELPHIA, PA 19106-3621 USA		0091-6331		EXERC SPORT SCI REV	Exerc. Sport Sci. Rev.	JUL	2002	30	3					122	128
J	Richardson, CR; Mehari, KS; McIntyre, LG; Janney, AW; Fortlage, LA; Sen, A; Strecher, VJ; Piette, JD				Richardson, Caroline R.; Mehari, Kathleen S.; McIntyre, Laura G.; Janney, Adrienne W.; Fortlage, Laurie A.; Sen, Ananda; Strecher, Victor J.; Piette, John D.			A randomized trial comparing structured and lifestyle goals in an internet-mediated walking program for people with type 2 diabetes	INTERNATIONAL JOURNAL OF BEHAVIORAL NUTRITION AND PHYSICAL ACTIVITY			English	Article		PHYSICAL-ACTIVITY INTERVENTION; CARDIOVASCULAR-DISEASE; GLYCEMIC CONTROL; NIDDM PATIENTS; EXERCISE; MORTALITY; FITNESS; MEN; MELLITUS; ADULTS	Background: The majority of individuals with type 2 diabetes do not exercise regularly. Pedometer-based walking interventions can help; however, pedometer-based interventions targeting only total daily accumulated steps might not yield the same health benefits as physical activity programs specifying a minimum duration and intensity of physical activity bouts. Methods: This pilot randomized trial…	[Richardson, Caroline R.; Mehari, Kathleen S.; McIntyre, Laura G.; Janney, Adrienne W.; Fortlage, Laurie A.; Piette, John D.] Univ Michigan Hlth Syst, Dept Family Med, Ann Arbor, MI 48109 USA; [Richardson, Caroline R.; Piette, John D.] VA Hlth Care Med Ctr, HSR&D Ctr Excellence, Ann Arbor, MI USA; [Sen, Ananda] Univ Michigan, CSCAR, Ann Arbor, MI 48109 USA; [Sen, Ananda] Univ Michigan, Dept Stat,…	Richardson, CR (reprint author), Univ Michigan Hlth Syst, Dept Family Med, Ann Arbor, MI 48109 USA.	caroli@umich.edu; kathleen.mehari@hope.edu; lgmac@med.umich.edu; pantheon@med.umich.edu; lfort@umich.edu; anandas@umich.edu; strecher@umich.edu; jpiette@umich.edu			NCI NIH HHS [P50 CA101451]; NHLBI NIH HHS [K23 HL075098]; NIDDK NIH HHS [P60 DK020572]		AgursCollins TD, 1997, DIABETES CARE, V20, P1503, DOI 10.2337/diacare.20.10.1503; American College Sports Medicine Position Stand, 2009, MED SCI SPORTS EXERC, V30, P975, DOI [DOI 10.1097/00005768-199806000-00032, 10.1249/MSS.0b013e318213fefb]; Araiza P, 2006, METABOLISM, V55, P1382, DOI 10.1016/j.metabol.2006.06.009; Boule NG, 2001, JAMA-J AM MED ASSOC, V286, P1218, DOI 10.1001/jama.286.10.1218; …	32	52	5.78	52	1	11	BIOMED CENTRAL LTD	LONDON	236 GRAYS INN RD, FLOOR 6, LONDON WC1X 8HL, ENGLAND		1479-5868		INT J BEHAV NUTR PHY	Int. J. Behav. Nutr. Phys. Act.	2016-11-01	2007	4								59
J	Sherwood, NE; Jeffery, RW; Pronk, NP; Boucher, JL; Hanson, A; Boyle, R; Brelje, K; Hase, K; Chen, V				Sherwood, N. E.; Jeffery, R. W.; Pronk, N. P.; Boucher, J. L.; Hanson, A.; Boyle, R.; Brelje, K.; Hase, K.; Chen, V.			Mail and phone interventions for weight loss in a managed-care setting: weigh-to-be 2-year outcomes	INTERNATIONAL JOURNAL OF OBESITY			English	Article	weight loss; managed care; phone; mail	HEALTH BEHAVIOR-CHANGE; UNITED-STATES; US ADULTS; OBESITY; PREVALENCE; OVERWEIGHT; REDUCTION; PROGRAMS; TRENDS; POPULATION	Objective: Evaluate effectiveness of weight-loss interventions in a managed care setting. Methods: Three-arm randomized clinical trial: usual care, mail, and phone intervention. Participants were 1801 overweight managed care organization (MCO) members. Measures included baseline height, weight at baseline and 24 months, self-reported weight at 18 months. Intervention and participation in other we…	HealthPartners Res Fdn, Minneapolis, MN 55440 USA; HealthPartners Ctr Hlth Promot, Minneapolis, MN USA; Univ Minnesota, Sch Publ Hlth, Div Epidemiol, Minneapolis, MN 55455 USA	Sherwood, NE (reprint author), HealthPartners Res Fdn, POB 1524,MS 21111R, Minneapolis, MN 55440 USA.	Nancy.E.Sherwood@HealthPartners.com					Arterburn DE, 2004, ARCH INTERN MED, V164, P994, DOI 10.1001/archinte.164.9.994; BAKER RC, 1993, BEHAV THER, V24, P377, DOI 10.1016/S0005-7894(05)80212-6; BLACK DR, 1986, BEHAV THER, V17, P144, DOI 10.1016/S0005-7894(86)80082-X; Calle EE, 1999, NEW ENGL J MED, V341, P1097, DOI 10.1056/NEJM199910073411501; CAMERON R, 1990, CAN J PUBLIC HEALTH, V81, P275; DPP Research Group, 2002, DIABETES CARE, V2…	33	52	5.2	52	0	1	NATURE PUBLISHING GROUP	LONDON	MACMILLAN BUILDING, 4 CRINAN ST, LONDON N1 9XW, ENGLAND		0307-0565		INT J OBESITY	Int. J. Obes.	OCT	2006	30	10					1565	1573
J	Tufano, JT; Karras, BT				Tufano, JT; Karras, BT			Mobile eHealth interventions for obesity: A timely opportunity to leverage convergence trends	JOURNAL OF MEDICAL INTERNET RESEARCH			English	Article	eHealth; obesity; intervention; mobile computing; cellular telephone; weight loss; health behavior; health communication; behavior modification; consumer health informatics	TAILORED INTERVENTIONS; PHYSICAL-ACTIVITY; RANDOMIZED-TRIAL; WEIGHT-LOSS; IMPACT; PROFESSIONALS; INFORMATION; EDUCATION; FRUIT	Obesity is often cited as the most prevalent chronic health condition and highest priority public health problem in the United States. There is a limited but growing body of evidence suggesting that mobile eHealth behavioral interventions, if properly designed, may be effective in promoting and sustaining successful weight loss and weight maintenance behavior changes. This paper reviews the curre…	Univ Washington, Sch Med, Dept Med Educ & Biomed Informat, Seattle, WA 98195 USA; Univ Washington, Sch Publ Hlth & Community Med, Dept Hlth Serv, Seattle, WA 98195 USA	Tufano, JT (reprint author), Univ Washington, Sch Med, Dept Med Educ & Biomed Informat, 1959 NE Pacific St,HSC E-312,Box 357240, Seattle, WA 98195 USA.	jtufano@u.washington.edu			NLM NIH HHS [T15 LM007442, T15 LM07442]		Ash J S, 1999, Proc AMIA Symp, P471; Baranowski T., 1997, HLTH BEHAV HLTH ED T, P153; Brug J, 1998, HEALTH EDUC BEHAV, V25, P517, DOI 10.1177/109019819802500409; Brug J, 1999, PATIENT EDUC COUNS, V36, P145, DOI 10.1016/S0738-3991(98)00131-1; Bull FC, 2001, J HEALTH COMMUN, V6, P265; Emmons K. M., 2000, PROMOTING HLTH INTER, P254; FINK F, 2004, ELECT PRAXIS, V21, P32; FOERSTER SB, 1994, CALIFORNAI…	38	52	4.73	54	4	30	JOURNAL MEDICAL INTERNET RESEARCH	TORONTO	TORONTO GENERAL HOSPITAL, R FRASER ELLIOTT BLDG, 4TH FL, R 4S435, 190 ELIZABETH ST, TORONTO, ON M5G 2C4, CANADA		1438-8871		J MED INTERNET RES	J. Med. Internet Res.		2005	7	5					97	104	e58
J	Burke, V; Beilin, LJ; Durkin, K; Stritzke, WGK; Houghton, S; Cameron, CA				Burke, Valerie; Beilin, Lawrie J.; Durkin, Kevin; Stritzke, Werner G. K.; Houghton, Stephen; Cameron, Charmaine A.			Television, computer use, physical activity, diet and fatness in Australian adolescents	INTERNATIONAL JOURNAL OF PEDIATRIC OBESITY			English	Article	overweight; obesity; television; fitness; adolescents	SCHOOL-STUDENTS; LIFE-STYLE; VIDEO GAME; CHILDREN; OBESITY; QUESTIONNAIRE; VALIDITY; ASSOCIATIONS; RELIABILITY; CONSUMPTION	Purpose. To examine sedentary behaviours (including television viewing, playing computer games and computer use), diet, exercise and fitness in relation to overweight/obesity in Australian adolescents. Methods. Questionnaires elicited food frequency data, time spent in TV viewing, using computers, other sedentary occupations and physical activity recall. Weight, height and fitness (laps completed…	Univ Western Australia, Sch Med & Pharmacol, Royal Perth Hosp Unit, Nedlands, WA 6009, Australia; Univ Strathclyde, Dept Psychol, Glasgow G1 1XQ, Lanark, Scotland; Univ Western Australia, Sch Psychol, Nedlands, WA 6009, Australia; Univ Western Australia, Grad Sch Educ, Nedlands, WA 6009, Australia	Burke, V (reprint author), Sch Med & Pharmacol, Box X2213 GPO, Perth, WA 6847, Australia.	vburke@cyllene.uwa.edu.au	Loureiro, Nuno/I-6400-2012	Loureiro, Nuno/0000-0002-1166-3219			Biro FM, 2006, INT J ANDROL, V29, P272, DOI 10.1111/j.1365-2605.2005.00602.x; Booth ML, 2002, MED SCI SPORT EXER, V34, P1986, DOI 10.1249/01.MSS.0000038981.35052.D3; Centers for Disease Control and Prevention, 2000, MMWR, V49; Cole TJ, 2000, BRIT MED J, V320, P1240, DOI 10.1136/bmj.320.7244.1240; Crespo CJ, 2001, ARCH PEDIAT ADOL MED, V155, P360; CUPITT M, 1996, FAMILIES ELECT ENTER; DIETZ WH, 19…	33	51	5.1	55	2	12	TAYLOR & FRANCIS INC	PHILADELPHIA	325 CHESTNUT ST, SUITE 800, PHILADELPHIA, PA 19106 USA	1747-7166			INT J PEDIATR OBES	Int. J. Pediatr. Obes.		2006	1	4					248	255
J	Kikunaga, S; Tin, T; Ishibashi, G; Wang, DH; Kira, S				Kikunaga, Shigeshi; Tin, Tomoe; Ishibashi, Genji; Wang, Da-Hong; Kira, Shohei			The application of a handheld personal digital assistant with camera and mobile phone card (Wellnavi) to the general population in a dietary survey	JOURNAL OF NUTRITIONAL SCIENCE AND VITAMINOLOGY			English	Article	dietary survey; mobile phone card; weighed diet record method; validity; general population	REPORTED ENERGY-INTAKE; DOUBLY LABELED WATER; VALIDITY; WOMEN; EXPENDITURE; OBESE; PHOTOGRAPHY	This study was carried out to examine first, the validity of a new dietary assessment method, a handheld personal digital assistant with camera and mobile phone card (Wellnavi), in comparison with a weighed diet record as a reference method and second, the relation between obesity and underreporting in the Wellnavi method in 27 men and 48 women volunteers aged 30-67 y from the general population.…	Notre Dame Seishin Univ, Fac Sci Human Life, Okayama 7008516, Japan; Kyushu Womens Univ, Fac Home Econ, Yahatanishi Ku, Kitakyushu, Fukuoka 8078586, Japan; Okayama Univ, Grad Sch Med & Dent, Dept Publ Hlth, Okayama 7008558, Japan	Kikunaga, S (reprint author), Notre Dame Seishin Univ, Fac Sci Human Life, 2-16-9 Ifuku Cho, Okayama 7008516, Japan.	kikunaga@post.ndsu.ac.jp					BANDINI LG, 1990, AM J CLIN NUTR, V52, P421; Black AE, 2001, J AM DIET ASSOC, V101, P70, DOI 10.1016/S0002-8223(01)00018-9; BRIEFEL RR, 1995, AM J CLIN NUTR, V62, P1072; Buzzard M., 1998, NUTR EPIDEMIOLOGY, P50; ELIZABETH BC, 1991, AM J CLIN NUTR, V54, pS182; FRANCES ET, 1994, J NUTR, V124, pS2245; Hill RJ, 2001, BRIT J NUTR, V85, P415, DOI 10.1079/BJN2000281; Johansson L, 1998, AM J CLIN NUTR, V…	28	51	5.67	51	4	16	CENTER ACADEMIC PUBL JAPAN	TOKYO	2-4-16 YAYOI, BUNKYO-KU, TOKYO, 113-0032, JAPAN		0301-4800		J NUTR SCI VITAMINOL	J. Nutr. Sci. Vitaminol.	APR	2007	53	2					109	116
J	Lubans, DR; Morgan, PJ; Callister, R; Collins, CE				Lubans, David R.; Morgan, Philip J.; Callister, Robin; Collins, Clare E.			Effects of Integrating Pedometers, Parental Materials, and E-mail Support Within an Extracurricular School Sport Intervention	JOURNAL OF ADOLESCENT HEALTH			English	Article	Physical activity; Middle school; Intervention; Pedometer; Adolescents	RANDOMIZED CONTROLLED-TRIAL; PROMOTE PHYSICAL-ACTIVITY; MEASURING STEPS; LIFE-STYLE; ADOLESCENTS; CHILDREN; BEHAVIORS; OBESITY; OVERWEIGHT; ACCURACY	Purpose: The objective of this study was to evaluate the impact of a school-based intervention (Program X) incorporating pedometers and e-mail support on physical activity, sedentary behavior, and healthy eating in adolescents. Methods: A randomized control trial was used to evaluate the impact of the Program X intervention. Six schools (N = 124 participants; mean age 14.1 +/- .8 years) were rand…	[Lubans, David R.; Morgan, Philip J.] Univ Newcastle, Sch Educ, Callaghan, NSW 2308, Australia; [Callister, Robin] Univ Newcastle, Sch Biomed Sci, Callaghan, NSW 2308, Australia; [Collins, Clare E.] Univ Newcastle, Sch Hlth Sci, Callaghan, NSW 2308, Australia	Lubans, DR (reprint author), Univ Newcastle, Sch Educ, Callaghan Campus, Callaghan, NSW 2308, Australia.	David.Lubans@newcastle.edu.au	Lubans, David/G-7436-2013; Morgan, Philip/G-7072-2013; Loureiro, Nuno/I-6400-2012	Morgan, Philip/0000-0002-5632-8529; Loureiro, Nuno/0000-0002-1166-3219	Friends of the University of Newcastle	The authors thank the students, teachers, and schools that participated in this study. This study was supported in part by the Friends of the University of Newcastle.	Australian Institute of Health and Welfare, 2007, YOUNG AUSTR THEIR HL; BANDURA A, 1986, SOCIAL FDN THOUGHT A; Booth M., 2006, NSW SCH PHYS ACTIVIT; Bouchard C, 2007, INT J OBESITY, V31, P1337, DOI 10.1038/sj.ijo.0803610; Bravata DM, 2007, JAMA-J AM MED ASSOC, V298, P2296, DOI 10.1001/jama.298.19.2296; Crouter SE, 2003, MED SCI SPORT EXER, V35, P1455, DOI 10.1249/01.MSS.0000078932.61440.A2; Dollm…	35	51	7.29	53	1	11	ELSEVIER SCIENCE INC	NEW YORK	360 PARK AVE SOUTH, NEW YORK, NY 10010-1710 USA		1054-139X		J ADOLESCENT HEALTH	J. Adolesc. Health	FEB	2009	44	2					176	183
J	Spring, B; Duncan, JM; Janke, EA; Kozak, AT; McFadden, HG; DeMott, A; Pictor, A; Epstein, LH; Siddique, J; Pellegrini, CA; Buscemi, J; Hedeker, D				Spring, Bonnie; Duncan, Jennifer M.; Janke, E. Amy; Kozak, Andrea T.; McFadden, H. Gene; DeMott, Andrew; Pictor, Alex; Epstein, Leonard H.; Siddique, Juned; Pellegrini, Christine A.; Buscemi, Joanna; Hedeker, Donald			Integrating Technology Into Standard Weight Loss Treatment A Randomized Controlled Trial	JAMA INTERNAL MEDICINE			English	Article		PRIMARY-CARE; LOSS PROGRAM; INTERVENTION PROGRAM; OBESITY TREATMENT; ADULTS; EDUCATION; BENEFITS; OUTCOMES; SUCCESS; RISK	Background: A challenge in intensive obesity treatment is making care scalable. Little is known about whether the outcome of physician-directed weight loss treatment can be improved by adding mobile technology. Methods: We conducted a 2-arm, 12-month study (October 1, 2007, through September 31, 2010). Seventy adults (body mass index >25 and <= 40 [calculated as weight in kilograms divided by hei…	[Spring, Bonnie; Duncan, Jennifer M.; McFadden, H. Gene; DeMott, Andrew; Pictor, Alex; Siddique, Juned; Pellegrini, Christine A.; Buscemi, Joanna] Northwestern Univ, Dept Prevent Med, Feinberg Sch Med, Chicago, IL 60611 USA; [Janke, E. Amy] Univ Sci, Dept Behav & Social Sci, Philadelphia, PA USA; [Kozak, Andrea T.] Oakland Univ, Dept Psychol, Rochester, MI 48063 USA; [Epstein, Leonard H.] SUNY Bu…	Spring, B (reprint author), Northwestern Univ, Dept Prevent Med, 680 N Lake Shore Dr,Ste 1220, Chicago, IL 60611 USA.	bspring@northwestern.edu			VA Merit Review Rehabilitation Research and Development-funded study at Hines VA Medical Center [F442291]; Hines; Illinois; National Heart, Lung, and Blood Institute [HL075451]	This study was supported by a VA Merit Review F442291 Rehabilitation Research and Development-funded study at Hines VA Medical Center, Hines, Illinois, to Dr Spring. The development of the PDA tool used in this study was funded by grant HL075451 from the National Heart, Lung, and Blood Institute.	Appel LJ, 2011, NEW ENGL J MED, V365, P1959, DOI 10.1056/NEJMoa1108660; BAKER RC, 1993, BEHAV THER, V24, P377, DOI 10.1016/S0005-7894(05)80212-6; Baker RC, 1998, HEALTH PSYCHOL, V17, P367, DOI 10.1037//0278-6133.17.4.367; Beasley JM, 2008, J AM COLL NUTR, V27, P280; BLACKBURN G, 1995, OBES RES, V3, pS211; Bunz U, 2004, INT J HUM-COMPUT INT, V17, P479, DOI 10.1207/s15327590ijhc1704_3; Burke LE, 20…	50	51	17	52	6	27	AMER MEDICAL ASSOC	CHICAGO	515 N STATE ST, CHICAGO, IL 60654-0946 USA		2168-6106		JAMA INTERN MED	JAMA Intern. Med.	2028-01-01	2013	173	2					105	111
J	Middelweerd, A; Mollee, JS; van der Wal, CN; Brug, J; te Velde, SJ				Middelweerd, Anouk; Mollee, Julia S.; van der Wal, C. Natalie; Brug, Johannes; te Velde, Saskia J.			Apps to promote physical activity among adults: a review and content analysis	INTERNATIONAL JOURNAL OF BEHAVIORAL NUTRITION AND PHYSICAL ACTIVITY			English	Review	Mobile phone application; Behavior change technique; Physical activity; Smartphone	BEHAVIOR-CHANGE INTERVENTIONS; HEALTH; METAANALYSIS; INTERNET	Background: In May 2013, the iTunes and Google Play stores contained 23,490 and 17,756 smartphone applications (apps) categorized as Health and Fitness, respectively. The quality of these apps, in terms of applying established health behavior change techniques, remains unclear. Methods: The study sample was identified through systematic searches in iTunes and Google Play. Search terms were based …	[Middelweerd, Anouk; Brug, Johannes; te Velde, Saskia J.] Vrije Univ Amsterdam, Med Ctr, Dept Epidemiol & Biostat, NL-1081 BT Amsterdam, Netherlands; [Middelweerd, Anouk; Brug, Johannes; te Velde, Saskia J.] Vrije Univ Amsterdam, Med Ctr, EMGO Inst Hlth & Care Res, NL-1081 BT Amsterdam, Netherlands; [Mollee, Julia S.; van der Wal, C. Natalie] Vrije Univ Amsterdam, Dept Comp Sci, NL-1081 HV Amster…	te Velde, SJ (reprint author), Vrije Univ Amsterdam, Med Ctr, Dept Epidemiol & Biostat, Boechorststr 7, NL-1081 BT Amsterdam, Netherlands.	s.tevelde@vumc.nl			Philips and Technology Foundation STW, Nationaal Initiatief Hersenen en Cognitie NIHC under the Partnership program Healthy Lifestyle Solutions [12014]	This research is supported by Philips and Technology Foundation STW, Nationaal Initiatief Hersenen en Cognitie NIHC under the Partnership program Healthy Lifestyle Solutions (grant no 12014).	Abraham C, 2008, HEALTH PSYCHOL, V27, P379, DOI 10.1037/0278-6133.27.3.379; Abroms LC, 2011, AM J PREV MED, V40, P279, DOI 10.1016/j.amepre.2010.10.032; AppBrain, ANDR MARK STATS; Breton ER, 2011, TRANSL BEHAV MED, V1, P523, DOI 10.1007/s13142-011-0076-5; Conn VS, 2011, AM J PUBLIC HEALTH, V101, P751, DOI 10.2105/AJPH.2010.194381; Cowan LT, 2013, HEALTH EDUC BEHAV, V40, P133, DOI 10.1177/10901981…	24	51	25.5	51	19	102	BIOMED CENTRAL LTD	LONDON	236 GRAYS INN RD, FLOOR 6, LONDON WC1X 8HL, ENGLAND		1479-5868		INT J BEHAV NUTR PHY	Int. J. Behav. Nutr. Phys. Act.	2025-08-01	2014	11								97
J	Brug, J; van Assema, P				Brug, J; van Assema, P			Differences in use and impact of computer-tailored dietary fat-feedback according to stage of change and education	APPETITE			English	Article		PSYCHOSOCIAL FACTORS; SMOKING CESSATION; INTERVENTIONS; MESSAGES; PEOPLE; CONSUMPTION; REDUCTION; BEHAVIORS; SYSTEM	Computer-tailored written nutrition education has been found to be more effective in motivating people to reduce their consumption of fat than traditional written information. The present study aimed to test whether this innovative nutrition education intervention is also suitable for people with low motivation to change and low education among a self-selected sample of 699 adults. Computer-tailo…	Maastricht Univ, Dept Hlth Educ & Promot, NL-6200 MD Maastricht, Netherlands	Brug, J (reprint author), Maastricht Univ, Dept Hlth Educ & Promot, POB 616, NL-6200 MD Maastricht, Netherlands.						Bandura A, 1997, AM J HEALTH PROMOT, V12, P8; Brug J, 1997, PSYCHOL HEALTH, V12, P719, DOI 10.1080/08870449708407417; BRUG J, 1994, J NUTR EDUC, V26, P218; Brug J, 1999, PATIENT EDUC COUNS, V36, P145, DOI 10.1016/S0738-3991(98)00131-1; Brug J., 1998, HEALTH EDUC BEHAV, V25, P357, DOI 10.1177/109019819802500409; Bull FC, 1999, PATIENT EDUC COUNS, V36, P181, DOI 10.1016/S0738-3991(98)00134-7; Charl…	30	50	3.13	50	1	4	ACADEMIC PRESS LTD	LONDON	24-28 OVAL RD, LONDON NW1 7DX, ENGLAND	0195-6663			APPETITE	Appetite	JUN	2000	34	3					285	293
J	Takacs, J; Pollock, CL; Guenther, JR; Bahar, M; Napier, C; Hunt, MA				Takacs, Judit; Pollock, Courtney L.; Guenther, Jerrad R.; Bahar, Mohammadreza; Napier, Christopher; Hunt, Michael A.			Validation of the Fitbit One activity monitor device during treadmill walking	JOURNAL OF SCIENCE AND MEDICINE IN SPORT			English	Article	Pedometer; Physical activity; Reliability and validity; Walking; Health	RELIABILITY; VALIDITY; PEDOMETERS; ADULTS; ACCELEROMETER; ACCURACY; DISEASE; SPEED	Objectives: In order to quantify the effects of physical activity such as walking on chronic disease, accurate measurement of physical activity is needed. The objective of this study was to determine the validity and reliability of a new activity monitor, the Fitbit One, in a population of healthy adults. Design: Cross-sectional study. Methods: Thirty healthy adults ambulated at 5 different speed…	[Takacs, Judit; Pollock, Courtney L.; Guenther, Jerrad R.; Bahar, Mohammadreza; Napier, Christopher; Hunt, Michael A.] Univ British Columbia, Dept Phys Therapy, Vancouver, BC V5Z 1M9, Canada	Hunt, MA (reprint author), Univ British Columbia, Dept Phys Therapy, Vancouver, BC V5Z 1M9, Canada.	michael.hunt@ubc.ca	Hunt, Michael/M-2333-2016	Hunt, Michael/0000-0002-8648-1591; Napier, Christopher/0000-0002-1454-3546			Abel MG, 2008, APPL PHYSIOL NUTR ME, V33, P1155, DOI [10.1139/h08-103, 10.1139/H08-103]; Andersson M, 2011, PRIM CARE RESP J, V20, P434, DOI 10.4104/pcrj.2011.00082; Clague J, 2012, CURR ONCOL REP, V14, P550, DOI 10.1007/s11912-012-0265-5; Crouter SE, 2005, MED SCI SPORT EXER, V37, P1673, DOI 10.1284/01.mss.0000181677.36658.a8; Enright PL, 2003, CHEST, V123, P387, DOI 10.1378/chest.123.2.387; Esl…	22	50	25	51	6	49	ELSEVIER SCI LTD	OXFORD	THE BOULEVARD, LANGFORD LANE, KIDLINGTON, OXFORD OX5 1GB, OXON, ENGLAND		1440-2440	1878-1861	J SCI MED SPORT	J. Sci. Med. Sport	SEP	2014	17	5					496	500
J	Shapiro, JR; Koro, T; Doran, N; Thompson, S; Sallis, JF; Calfas, K; Patrick, K				Shapiro, Jennifer R.; Koro, Tina; Doran, Neal; Thompson, Sheri; Sallis, James F.; Calfas, Karen; Patrick, Kevin			Text4Diet: A randomized controlled study using text messaging for weight loss behaviors	PREVENTIVE MEDICINE			English	Article	Obesity; SMS; Physical activity; Mobile phone; Internet	PHYSICAL-ACTIVITY PROGRAM; OF-THE-LITERATURE; CONTROLLED-TRIAL; MOBILE PHONE; LOSS MAINTENANCE; OBESITY RESEARCH; ADULTS; TECHNOLOGY; COMPONENTS; INVENTORY	Objective. Text-messaging shows promise as a health intervention. This randomized controlled trial evaluated a daily text-messaging weight loss intervention. Methods. Overweight and obese adults (n = 170) in California were randomized to receive daily interactive and personally weight-relevant text-messages or monthly e-newsletters. Participants were measured at baseline, 6 and 12 months. Group d…	[Shapiro, Jennifer R.; Koro, Tina; Thompson, Sheri; Sallis, James F.; Calfas, Karen; Patrick, Kevin] Santech Inc, San Diego, CA 92121 USA; [Doran, Neal; Sallis, James F.; Calfas, Karen; Patrick, Kevin] Univ Calif San Diego, San Diego, CA 92103 USA	Shapiro, JR (reprint author), Santech Inc, 6727 Flanders Dr,Suite 104, San Diego, CA 92121 USA.	Jennifer@DrJenniferS.com; CKoro@santechhealth.com; nmdoran@ucsd.edu; Sharon.Thompson@pph.org; jsallis@ucsd.edu; kcalfas@ucsd.edu; kpatrick@ucsd.edu	Doran, Neal/E-5653-2013; Emchi, Karma/Q-1952-2016		Small Business Innovation Research Grant from the NIH/NCI [4R44CA13801]	The Text4Diet program and research study was funded by a Small Business Innovation Research Grant from the NIH/NCI 4R44CA13801 (07/07/2009-03/01/2012), Shapiro (PI).	Burke LE, 2011, J AM DIET ASSOC, V111, P92, DOI 10.1016/j.jada.2010.10.008; Butryn ML, 2007, OBESITY, V15, P3091, DOI 10.1038/oby.2007.368; Coons Michael J, 2011, J Diabetes Sci Technol, V5, P340; Douketis JD, 2005, INT J OBESITY, V29, P1153, DOI 10.1038/sj.ijo.0802982; Flegal KM, 2010, JAMA-J AM MED ASSOC, V303, P235, DOI 10.1001/jama.2009.2014; Franklin VL, 2006, DIABETIC MED, V23, P1332, DOI 1…	32	50	12.5	50	2	30	ACADEMIC PRESS INC ELSEVIER SCIENCE	SAN DIEGO	525 B ST, STE 1900, SAN DIEGO, CA 92101-4495 USA		0091-7435		PREV MED	Prev. Med.	NOV	2012	55	5					412	417
J	Daugherty, BL; Schap, TE; Ettienne-Gittens, R; Zhu, FQM; Bosch, M; Delp, EJ; Ebert, DS; Kerr, DA; Boushey, CJ				Daugherty, Bethany L.; Schap, TusaRebecca E.; Ettienne-Gittens, Reynolette; Zhu, Fengqing M.; Bosch, Marc; Delp, Edward J.; Ebert, David S.; Kerr, Deborah A.; Boushey, Carol J.			Novel Technologies for Assessing Dietary Intake: Evaluating the Usability of a Mobile Telephone Food Record Among Adults and Adolescents	JOURNAL OF MEDICAL INTERNET RESEARCH			English	Article	Mobile telephone food record; dietary assessment; technology; image analysis; volume estimation	GENOME-WIDE ASSOCIATION; DOUBLY LABELED WATER; ENERGY-INTAKE; REAL-TIME; CHILDREN; VALIDITY; LOCI	Background: The development of a mobile telephone food record has the potential to ameliorate much of the burden associated with current methods of dietary assessment. When using the mobile telephone food record, respondents capture an image of their foods and beverages before and after eating. Methods of image analysis and volume estimation allow for automatic identification and volume estimatio…	[Ettienne-Gittens, Reynolette; Boushey, Carol J.] Univ Hawaii, Ctr Canc, Program Epidemiol, Honolulu, HI 96813 USA; [Daugherty, Bethany L.; Schap, TusaRebecca E.; Boushey, Carol J.] Purdue Univ, Dept Nutr, W Lafayette, IN 47907 USA; [Zhu, Fengqing M.; Bosch, Marc; Delp, Edward J.; Ebert, David S.] Purdue Univ, Sch Elect & Comp Engn, W Lafayette, IN 47907 USA; [Kerr, Deborah A.] Curtin Univ, Sch P…	Boushey, CJ (reprint author), Univ Hawaii, Ctr Canc, Program Epidemiol, 1236 Lauhala St, Honolulu, HI 96813 USA.	cjboushey@cc.hawaii.edu	Delp, Edward/C-3616-2013	Delp, Edward/0000-0002-2909-7323; Ebert, David/0000-0001-6177-1296; Zhu, Fengqing Maggie/0000-0002-3863-3220	National Cancer Institute (NCI) [1U01CA130784-01, R25 CA 90956]; National Institute of Diabetes and Digestive and Kidney Diseases (NIDDK) [1R01-DK073711-01A1]	Support for this work came from the National Cancer Institute (NCI; 1U01CA130784-01), the National Institute of Diabetes and Digestive and Kidney Diseases (NIDDK; 1R01-DK073711-01A1), and the NCI, Nutritional and Behavioral Cancer Prevention in a Multiethnic Population postdoctoral fellowship (R25 CA 90956; REG). The contents of this publication do not necessarily reflect the views or policies of…	Bandini LG, 2003, AM J CLIN NUTR, V78, P480; Bexelius C, 2010, J MED INTERNET RES, V12, DOI 10.2196/jmir.1298; Blanton CA, 2006, J NUTR, V136, P2594; Boushey CJ, 2009, EUR J CLIN NUTR, V63, pS50, DOI 10.1038/ejcn.2008.65; Champagne CM, 1998, J AM DIET ASSOC, V98, P426, DOI 10.1016/S0002-8223(98)00097-2; Champagne CM, 2002, J AM DIET ASSOC, V102, P1428, DOI 10.1016/S0002-8223(02)90316-0; Chomutare…	33	49	12.25	49	6	26	JMIR PUBLICATIONS, INC	TORONTO	59 WINNERS CIRCLE, TORONTO, ON M4L 3Y7, CANADA		1438-8871		J MED INTERNET RES	J. Med. Internet Res.	MAR-APR	2012	14	2							e58
J	Hurling, R; Fairley, BW; Dias, MB				Hurling, Robert; Fairley, Bruce W.; Dias, M. Benjamin			Internet-based exercise intervention systems: Are more interactive designs better?	PSYCHOLOGY & HEALTH			English	Article	exercise; internet; web; health; behaviour change	HEALTH BEHAVIOR INTERVENTIONS; RANDOMIZED CONTROLLED-TRIAL; WEIGHT-LOSS PROGRAM; PHYSICAL-ACTIVITY; IMPLEMENTATION INTENTIONS; TRANSTHEORETICAL MODEL; EFFICACY; EXPECTATION; VALIDATION; ADJUSTMENT	The benefits of Internet-based health promotion programmes are much discussed, yet the literature on their feasibility and utility is limited. Here, we evaluate an Internet-based exercise motivation and action support system (Test system), relative to a group receiving no intervention (Reference) and another receiving a less interactive version of the same system (Control). We report results from…	Unilever Corp Res, Colworth MK44 1LQ, Beds, England; Tessella Support Serv PLC, Cambridge CB1 1HZ, England	Hurling, R (reprint author), Unilever Corp Res, Colworth MK44 1LQ, Beds, England.	bob.hurling@unilever.com					Ajzen I., 1985, ACTION CONTROL COGNI, P11, DOI DOI 10.1007/978-3-642-69746-3_2; Armitage CJ, 2001, BRIT J SOC PSYCHOL, V40, P471, DOI 10.1348/014466601164939; BARON RM, 1986, J PERS SOC PSYCHOL, V51, P1173, DOI 10.1037/0022-3514.51.6.1173; Bessell Tracey L, 2002, Health Expect, V5, P28, DOI 10.1046/j.1369-6513.2002.00156.x; Bridle C, 2005, PSYCHOL HEALTH, V20, P283, DOI 10.1080/088704405123313339…	54	49	4.9	49	0	16	TAYLOR & FRANCIS LTD	ABINGDON	4 PARK SQUARE, MILTON PARK, ABINGDON OX14 4RN, OXON, ENGLAND		0887-0446		PSYCHOL HEALTH	Psychol. Health	DEC	2006	21	6					757	772
J	Irvine, AB; Ary, DV; Grove, DA; Gilfillan-Morton, L				Irvine, AB; Ary, DV; Grove, DA; Gilfillan-Morton, L			The effectiveness of an interactive multimedia program to influence eating habits	HEALTH EDUCATION RESEARCH			English	Article		DIETARY BEHAVIOR; NUTRITION EDUCATION; HEALTH-PROMOTION; TAILORED MESSAGES; VEGETABLE INTAKE; CARE SETTINGS; FAT; IMPACT; INTERVENTIONS; MODEL	An interactive multimedia program to encourage individuals to decrease their dietary fat consumption and to increase consumption of fruits and vegetables was developed and evaluated at two worksites. The program presented content tailored to the user by gender, content interests, race, and age group. It was tested using a randomized treatment and wait list control design (n=517). Repeated-measure…	Oregon Ctr Appl Sci Inc, Eugene, OR 97401 USA; Nalco Chem Co, Naperville, IL 60563 USA; Penrose St Francis, Hlth Learning Ctr, Colorado Springs, CO 80907 USA	Irvine, AB (reprint author), Oregon Ctr Appl Sci Inc, 1839 Garden Ave, Eugene, OR 97401 USA.	birvine@orcasinc.com			NHLBI NIH HHS [R44 HL50949]		Ajzen I., 1980, UNDERSTANDING ATTITU; AJZEN I, 1979, PSYCHOL REV, V84, P888; BAL DG, 1991, CANCER, V67, P2671, DOI 10.1002/1097-0142(19910515)67:10<2671::AID-CNCR2820671044>3.0.CO;2-P; BANDURA A, 1977, PSYCHOL REV, V84, P191, DOI 10.1037//0033-295X.84.2.191; BANDURA A, 1986, SOCIAL FDN THOUGHT A; Bandura A, 1997, SELF EFFICACY EXERCI; Bernhardt J. M., 2001, INT ELECT J HLTH ED, V4, P290; Block G,…	52	49	4.08	49	0	3	OXFORD UNIV PRESS	OXFORD	GREAT CLARENDON ST, OXFORD OX2 6DP, ENGLAND	0268-1153			HEALTH EDUC RES	Health Educ. Res.	JUN	2004	19	3					290	305
J	Moore, TJ; Alsabeeh, N; Apovian, CM; Murphy, MC; Coffman, GA; Cullum-Dugan, D; Jenkins, M; Cabral, H				Moore, Thomas J.; Alsabeeh, Nour; Apovian, Caroline M.; Murphy, Megan C.; Coffman, Gerald A.; Cullum-Dugan, Diana; Jenkins, Mark; Cabral, Howard			Weight, Blood Pressure, and Dietary Benefits After 12 Months of a Web-based Nutrition Education Program (DASH for Health): Longitudinal Observational Study	JOURNAL OF MEDICAL INTERNET RESEARCH			English	Article	Weight loss; blood pressure; hypertension; health education; diet; Internet; behavior change	RANDOMIZED CONTROLLED-TRIAL; INTERNET	Background: The dietary habits of Americans are creating serious health concerns, including obesity, hypertension, diabetes, cardiovascular disease, and even some types of cancer. While considerable attention has been focused on calorie reduction and weight loss, approaches are needed that will not only help the population reduce calorie intake but also consume the type of healthy, well-balanced …	[Moore, Thomas J.] Boston Univ, Med Ctr, Sch Med, Boston, MA 02118 USA; [Coffman, Gerald A.; Cabral, Howard] Boston Univ, Sch Publ Hlth, Boston, MA 02118 USA	Moore, TJ (reprint author), Boston Univ, Med Ctr, Sch Med, 715 Albany St,E-712, Boston, MA 02118 USA.	tmoore@bu.edu		Coffman, Gerald/0000-0002-0044-6219; Cabral, Howard/0000-0002-1185-8331; Apovian, Caroline/0000-0002-8029-1922	National Heart, Lung, and Blood Institute [3 01 HL57156-04S2]; Cabot Cheese; California Table Grape Commission; ConAgra Foods; Dannon; Diamond Nuts of California; Florida Department of Citrus; Garelick FarmsGeneral Mills; International Banana Association; Minute Maid; National Dairy Council; The Peanut Institute; Sunkist, and SunMaid; EMC Corp; Stop and Shop supermarkets	We wish to thank Donna Abbadessa and Diana Lehman for their assistance in preparing this manuscript and Jack Mollen, Delia Vetter, Lauri Tenney, and Leslie Berger for their help in introducing this program at EMC Corp. The development of the online DASH dietary questionnaire was supported by a grant form the National Heart, Lung, and Blood Institute (3 01 HL57156-04S2). The development of the DAS…	Appel LJ, 1997, NEW ENGL J MED, V336, P1117, DOI 10.1056/NEJM199704173361601; Bantle John P, 2006, Diabetes Care, V29, P2140; Dansinger ML, 2007, ANN INTERN MED, V147, P41; Finley CE, 2007, INT J OBESITY, V31, P292, DOI 10.1038/sj.ijo.0803395; Fung TT, 2008, ARCH INTERN MED, V168, P713, DOI 10.1001/archinte.168.7.713; Go VLW, 2004, J NUTR, V134, p3513S; Gold BC, 2007, OBESITY, V15, P155, DOI 10.1…	17	49	6.13	49	3	14	JOURNAL MEDICAL INTERNET RESEARCH	TORONTO	TORONTO GENERAL HOSPITAL, R FRASER ELLIOTT BLDG, 4TH FL, R 4S435, 190 ELIZABETH ST, TORONTO, ON M5G 2C4, CANADA		1438-8871		J MED INTERNET RES	J. Med. Internet Res.		2008	10	4							e52
J	Wu, WM; Dasgupta, S; Ramirez, EE; Peterson, C; Norman, GJ				Wu, Wanmin; Dasgupta, Sanjoy; Ramirez, Ernesto E.; Peterson, Carlyn; Norman, Gregory J.			Classification Accuracies of Physical Activities Using Smartphone Motion Sensors	JOURNAL OF MEDICAL INTERNET RESEARCH			English	Article	Activity classification; machine learning; accelerometer; gyroscope; smartphone	UNITED-STATES	Background: Over the past few years, the world has witnessed an unprecedented growth in smartphone use. With sensors such as accelerometers and gyroscopes on board, smartphones have the potential to enhance our understanding of health behavior, in particular physical activity or the lack thereof. However, reliable and valid activity measurement using only a smartphone in situ has not been realize…	[Wu, Wanmin; Ramirez, Ernesto E.; Peterson, Carlyn; Norman, Gregory J.] Univ Calif San Diego, Ctr Wireless & Populat Hlth Syst, Dept Family & Prevent Med, La Jolla, CA 92093 USA; [Dasgupta, Sanjoy] Univ Calif San Diego, Dept Comp Sci & Engn, La Jolla, CA 92093 USA	Norman, GJ (reprint author), Univ Calif San Diego, Ctr Wireless & Populat Hlth Syst, Dept Family & Prevent Med, 9500 Gilman Dr,Dept 0811, La Jolla, CA 92093 USA.	gnorman@ucsd.edu		Ramirez, Ernesto/0000-0002-3121-2837	National Institutes of Health through the NIH Roadmap for Medical Research [U54HL10846]	We would like to thank all the study participants who helped with data collection. This project is supported by the National Institutes of Health through the NIH Roadmap for Medical Research, Grant U54HL10846. The authors reported no financial disclosures.	Albinali F, 2010, UBICOMP 2010: PROCEEDINGS OF THE 2010 ACM CONFERENCE ON UBIQUITOUS COMPUTING, P311; Bao L, 2004, LECT NOTES COMPUT SC, V3001, P1; Bauman A E, 2004, J Sci Med Sport, V7, P6, DOI 10.1016/S1440-2440(04)80273-1; de Vries SI, 2011, MED SCI SPORT EXER, V43, P101, DOI 10.1249/MSS.0b013e3181e5797d; Dixon-Warren S., 2010, MOTION SENSING IPHON; Hall M., 2009, SIGKDD EXPLORATIONS, V11, P10…	20	49	12.25	50	3	45	JMIR PUBLICATIONS, INC	TORONTO	59 WINNERS CIRCLE, TORONTO, ON M4L 3Y7, CANADA		1438-8871		J MED INTERNET RES	J. Med. Internet Res.	SEP-OCT	2012	14	5							e130
J	Winett, RA; Tate, DF; Anderson, ES; Wojcik, JR; Winett, SG				Winett, RA; Tate, DF; Anderson, ES; Wojcik, JR; Winett, SG			Long-term weight gain prevention: A theoretically based Internet approach	PREVENTIVE MEDICINE			English	Review	weight gain prevention; weight management; physical activity; Internet; health behavior; social cognitive theory	NUTRITION EXAMINATION SURVEY; RANDOMIZED CONTROLLED TRIAL; CORONARY-HEART-DISEASE; 3RD NATIONAL-HEALTH; BODY-MASS INDEX; PHYSICAL-ACTIVITY; BEHAVIOR-CHANGE; US ADULTS; LIFE-STYLE; LOSS MAINTENANCE	Background. A major focus of Healthy People 2010 is promoting weight management and physical activity because overweight, obesity, and a sedentary lifestyle are strongly associated with risk for heart disease and stroke, diabetes, cancers, and premature death. Methods. Prevalence data and a focused review of weight management and physical activity studies point to the long-term weight gain preven…	Virginia Polytech Inst & State Univ, Dept Psychol, Blacksburg, VA 24061 USA; Univ N Carolina, Chapel Hill, NC 27514 USA; PC Resources, Blacksburg, VA 24061 USA	Winett, RA (reprint author), Virginia Polytech Inst & State Univ, Dept Psychol, Blacksburg, VA 24061 USA.	rswinett@vt.edu			NCI NIH HHS [R01 CA79469]; NIDDK NIH HHS [R01 DK 60058-01]		Alexander JK, 2001, AM J MED SCI, V321, P215, DOI 10.1097/00000441-200104000-00002; Allison DB, 1999, JAMA-J AM MED ASSOC, V282, P1530, DOI 10.1001/jama.282.16.1530; Allison DB, 1999, AM J PUBLIC HEALTH, V89, P1194, DOI 10.2105/AJPH.89.8.1194; Andersen RE, 1999, JAMA-J AM MED ASSOC, V281, P335, DOI 10.1001/jama.281.4.335; Anderson ES, 2001, ANN BEHAV MED, V23, P88, DOI 10.1207/S15324796ABM2302_3;…	121	49	4.45	50	1	9	ACADEMIC PRESS INC ELSEVIER SCIENCE	SAN DIEGO	525 B ST, STE 1900, SAN DIEGO, CA 92101-4495 USA		0091-7435		PREV MED	Prev. Med.	AUG	2005	41	2					629	641
J	Evers, KE; Prochaska, JM; Prochaska, JO; Driskell, MM; Cummins, CO; Velicer, WF				Evers, KE; Prochaska, JM; Prochaska, JO; Driskell, MM; Cummins, CO; Velicer, WF			Strengths and weaknesses of health behavior change programs on the Internet	JOURNAL OF HEALTH PSYCHOLOGY			English	Article	disease management; evaluation studies; health behavior; health promotion; Internet		Full reviews were conducted on 37 public websites on health behavior change for disease prevention and management. All had at least four of five of the '5A's for effective health behavior change treatment on the Internet' (advise, assess, assist, anticipatory guidance and arrange follow-up) that are assumed to be minimum criteria for a program to have the potential for producing behavior change. …	Pro Change Behav Syst, W Kingston, RI 02892 USA	Evers, KE (reprint author), Pro Change Behav Syst, POB 755, W Kingston, RI 02892 USA.						Berland GK, 2001, JAMA-J AM MED ASSOC, V285, P2612, DOI 10.1001/jama.285.20.2612; Fiore MC, 2000, TREATING TOBACCO USE; FOUBISTER V, 2000, AM MED NEWS, V43; *HARR INT, 2001, HLTH CAR NEWS, V21, P1; *HLTH INT ETH, 2000, ETH PRINC OFF INT HL; Health on the Net Foundation, 1997, HON COD COND MED HLT; Kreuter MW, 1999, ANN BEHAV MED, V21, P276, DOI 10.1007/BF02895958; *NEILS NETR, 2001, INT PEN REACH…	11	48	3.69	48	0	6	SAGE PUBLICATIONS LTD	LONDON	6 BONHILL STREET, LONDON EC2A 4PU, ENGLAND		1359-1053		J HEALTH PSYCHOL	J. Health Psychol.	JAN	2003	8	1					63	70
J	Kirwan, M; Duncan, MJ; Vandelanotte, C; Mummery, WK				Kirwan, Morwenna; Duncan, Mitch J.; Vandelanotte, Corneel; Mummery, W. Kerry			Using Smartphone Technology to Monitor Physical Activity in the 10,000 Steps Program: A Matched Case-Control Trial	JOURNAL OF MEDICAL INTERNET RESEARCH			English	Article	smartphone; health behavior; physical activity; matched case-control study; intervention	OF-THE-LITERATURE; WEIGHT-LOSS; ACTIVITY INTERVENTION; INTERNET SUPPORT; WEBSITE; USABILITY; HEALTH; FEASIBILITY; MAINTENANCE; PEDOMETERS	Background: Website-delivered physical activity interventions are successful in producing short-term behavior change. However, problems with engagement and retention of participants in these programs prevent long-term behavior change. New ways of accessing online content (eg, via smartphones) may enhance engagement in these interventions, which in turn may improve the effectiveness of the program…	[Kirwan, Morwenna; Duncan, Mitch J.; Vandelanotte, Corneel] CQUniversity, Inst Hlth & Social Sci Res, Ctr Phys Act Studies, Rockhampton, Qld 4702, Australia; [Mummery, W. Kerry] Univ Alberta, Fac Phys Educ & Recreat, Edmonton, AB, Canada	Kirwan, M (reprint author), CQUniversity, Inst Hlth & Social Sci Res, Ctr Phys Act Studies, Bldg 18,Bruce Highway, Rockhampton, Qld 4702, Australia.	m.kirwan@cqu.edu.au	Emchi, Karma/Q-1952-2016	Vandelanotte, Corneel/0000-0002-4445-8094; Duncan, Mitch/0000-0002-9166-6195	Queensland Health; National Health and Medical Research Council of Australia [519778]; National Heart Foundation of Australia [PH 07B 3303]; Queensland Government, Department of Tourism, Regional Development and Industry; 10,000 Steps	Queensland Health provided the funding to Central Queensland University for the development of 10,000 Steps. The development of the iStepLog application was funded by 10,000 Steps. C Vandelanotte is supported by a National Health and Medical Research Council of Australia (#519778) and National Heart Foundation of Australia (#PH 07B 3303) postdoctoral research fellowship. M Kirwan is supported by …	Abroms LC, 2011, AM J PREV MED, V40, P279, DOI 10.1016/j.amepre.2010.10.032; [Anonymous], 2010, MAY 2010 MOBILE METR; Anderson-Bill ES, 2011, J AGING RES, V2011, P1, DOI [DOI 10.4061/2011/505928, 10.4061/2011/505928]; [Anonymous Infonetics Research], 2008, MOBILE INTERNET TRAN; Brown W., 2003, HEALTH PROMOT J AUST, V14, P95; Brown W.J., 2006, J PHYS ACT HEALTH, V3, P1; Burns MN, 2011, J MED INTER…	49	48	12	50	3	32	JMIR PUBLICATIONS, INC	TORONTO	59 WINNERS CIRCLE, TORONTO, ON M4L 3Y7, CANADA		1438-8871		J MED INTERNET RES	J. Med. Internet Res.	MAR-APR	2012	14	2							e55
J	Brouwer, W; Oenema, A; Crutzen, R; de Nooijer, J; de Vries, NK; Brug, J				Brouwer, Wendy; Oenema, Anke; Crutzen, Rik; de Nooijer, Jascha; de Vries, Nanne K.; Brug, Johannes			An Exploration of Factors Related to Dissemination of and Exposure to Internet-Delivered Behavior Change Interventions Aimed at Adults: A Delphi Study Approach	JOURNAL OF MEDICAL INTERNET RESEARCH			English	Article	Internet; Internet interventions; health behavior change; dissemination; exposure; Delphi study	PHYSICAL-ACTIVITY INTERVENTION; WEIGHT-LOSS; HEALTH COMMUNICATION; WEBSITE; TRIAL; DETERMINANTS; EDUCATION; PROGRAMS	Background: The Internet is an attractive medium for delivering individualized, computer-tailored behavior change interventions to large numbers of people. However, the actual numbers of people reached seem to fall behind the high expectations. Insight into factors that determine use of and exposure to these Internet interventions is important to be able to increase the reach and improve exposure…	[Brouwer, Wendy; Oenema, Anke; Brug, Johannes] Univ Med Ctr, Erasmus MC, Dept Publ Hlth, NL-3000 CA Rotterdam, Netherlands; [Crutzen, Rik; de Nooijer, Jascha; de Vries, Nanne K.] Maastricht Univ, Sch Publ Hlth & Primary Care Caphri, Dept Hlth Educ & Hlth Promot, Maastricht, Netherlands; [Brug, Johannes] Vrije Univ Amsterdam Med Ctr, EMGO Inst, Amsterdam, Netherlands	Brouwer, W (reprint author), Univ Med Ctr, Erasmus MC, Dept Publ Hlth, POB 2040, NL-3000 CA Rotterdam, Netherlands.	wendy.brouwer@erasmusmc.nl	Oenema, Anke/D-7709-2017	Oenema, Anke/0000-0002-4350-5821	ZonMw, Netherlands Organization for Health Research and Development [4016.0017]	This research was supported by a grant from ZonMw, Netherlands Organization for Health Research and Development (grant 4016.0017).	Ajzen I, 1988, ATTITUDES PERSONALIT; Anhoj J, 2004, J MED INTERNET RES, V6, P47, DOI 10.2196/jmir.6.3.e28; Brug J, 2005, EUR J CLIN NUTR, V59, pS130, DOI 10.1038/sj.ejcn.1602186; Buller DB, 2005, HEALTH PSYCHOL, V24, P470, DOI 10.1037/0278-6133.24.5.470; Cassell MM, 1998, J HEALTH COMMUN, V3, P71; Christensen H, 2006, J MED INTERNET RES, V8, DOI 10.2196/jmir.8.3.e20; Crutzen R, 2008, HEALTH EDUC …	37	47	5.88	48	2	20	JOURNAL MEDICAL INTERNET RESEARCH	TORONTO	TORONTO GENERAL HOSPITAL, R FRASER ELLIOTT BLDG, 4TH FL, R 4S435, 190 ELIZABETH ST, TORONTO, ON M5G 2C4, CANADA		1438-8871		J MED INTERNET RES	J. Med. Internet Res.		2008	10	2							e10
J	Oldham-Cooper, RE; Hardman, CA; Nicoll, CE; Rogers, PJ; Brunstrom, JM				Oldham-Cooper, Rose E.; Hardman, Charlotte A.; Nicoll, Charlotte E.; Rogers, Peter J.; Brunstrom, Jeffrey M.			Playing a computer game during lunch affects fullness, memory for lunch, and later snack intake	AMERICAN JOURNAL OF CLINICAL NUTRITION			English	Article		FOOD-INTAKE; HEALTHY WOMEN; ENERGY-INTAKE; MEAL INTAKE; TELEVISION; OBESITY; INCREASES; CHILDREN; CONSUMPTION; BEHAVIOR	Background: The presence of distracting stimuli during eating increases the meal size and could thereby contribute to overeating and obesity. However, the effects of within-meal distraction on later food intake are less clear. Objective: We sought to test the hypothesis that distraction inhibits memory encoding for a meal, which, in turn, increases later food intake. Design: The current study ass…	[Oldham-Cooper, Rose E.; Hardman, Charlotte A.; Nicoll, Charlotte E.; Rogers, Peter J.; Brunstrom, Jeffrey M.] Univ Bristol, Dept Expt Psychol, Bristol BS8 1TU, Avon, England	Brunstrom, JM (reprint author), Univ Bristol, Dept Expt Psychol, 12A Priory Rd, Bristol BS8 1TU, Avon, England.	jeff.brunstrom@bristol.ac.uk	Brunstrom, Jeffrey/C-7892-2009	Brunstrom, Jeffrey/0000-0003-4657-7799			Andrade AM, 2008, J AM DIET ASSOC, V108, P1186, DOI 10.1016/j.jada.2008.04.026; Bellisle F, 2004, APPETITE, V43, P175, DOI 10.1016/j.appet.2004.04.004; Bellissimo N, 2007, PEDIATR RES, V61, P745, DOI 10.1203/pdr.0b013e3180536591; Blass EM, 2006, PHYSIOL BEHAV, V88, P597, DOI 10.1016/j.physbeh.2006.05.035; Brunstrom JM, 2006, BRIT J NUTR, V96, P761, DOI 10.1079//BJN20061880; Cleland VJ, 2008, AM J…	33	47	9.4	48	3	31	AMER SOC CLINICAL NUTRITION	BETHESDA	9650 ROCKVILLE PIKE, SUBSCRIPTIONS, RM L-3300, BETHESDA, MD 20814-3998 USA	0002-9165			AM J CLIN NUTR	Am. J. Clin. Nutr.	FEB	2011	93	2					308	313
J	Doyle, AC; Goldschmidt, A; Huang, C; Winzelberg, AJ; Taylor, CB; Wilfley, DE				Doyle, Angela Celio; Goldschmidt, Andrea; Huang, Christina; Winzelberg, Andrew J.; Taylor, C. Barr; Wilfley, Denise E.			Reduction of overweight and eating disorder symptoms via the Internet in adolescents: A randomized controlled trial	JOURNAL OF ADOLESCENT HEALTH			English	Article	overweight; treatment; Internet; eating disorders	SELF-REPORT QUESTIONNAIRE; WEIGHT CONTROL BEHAVIORS; REDUCING RISK-FACTORS; PHYSICAL-ACTIVITY; LOSS PROGRAM; OBESITY; INTERVENTION; GIRLS; PREVENTION; SUPPORT	Purpose: Overweight in adolescence is a significant problem which is associated with body dissatisfaction and eating disorder (ED) behaviors. Cost-effective methods for early intervention of obesity and prevention of ED are important because of the refractory nature of both. This mulfisite RCT evaluated an Intemet-delivered program targeting weight loss and ED attitudesibehaviors in adolescents. …	[Doyle, Angela Celio] Univ Chicago, Dept Psychiat, Chicago, IL 60637 USA; [Goldschmidt, Andrea] Washington Univ, Dept Psychol, St Louis, MO 63130 USA; [Huang, Christina] NYU, Dept Nutr Food Studies & Publ Hlth, New York, NY USA; [Winzelberg, Andrew J.; Taylor, C. Barr] Stanford Univ, Dept Psychiat & Behav Sci, Palo Alto, CA 94304 USA; [Wilfley, Denise E.] Washington Univ, Dept Psychiat, St Louis,…	Doyle, AC (reprint author), Univ Chicago, Dept Psychiat, 5841 S Maryland Ave, Chicago, IL 60637 USA.	acdoyle@uchicago.edu			NIMH NIH HHS [K24 MH070446, K24 MH070446-02, 1K24MH070446-02]		*AM MED ASS, EXP COMM REC ASS PRE; Baranowski Tom, 2003, Ethn Dis, V13, pS30; Bibbins-Domingo K, 2007, NEW ENGL J MED, V357, P2371, DOI 10.1056/NEJMsa073166; Boutelle K, 2002, J PEDIATR PSYCHOL, V27, P531, DOI 10.1093/jpepsy/27.6.531; Burrows A, 2002, INT J OBESITY, V26, P1268, DOI 10.1038/sj.ijo.0802033; Carter JC, 2001, BEHAV RES THER, V39, P625, DOI 10.1016/S0005-7967(00)00033-4; Celio AA, 200…	38	47	5.88	48	0	19	ELSEVIER SCIENCE INC	NEW YORK	360 PARK AVE SOUTH, NEW YORK, NY 10010-1710 USA		1054-139X		J ADOLESCENT HEALTH	J. Adolesc. Health	AUG	2008	43	2					172	179
J	Carr, LJ; Bartee, RT; Dorozynski, C; Broomfield, JF; Smith, ML; Smith, DT				Carr, Lucas J.; Bartee, R. Todd; Dorozynski, Chris; Broomfield, James F.; Smith, Marci L.; Smith, Derek T.			Internet-delivered behavior change program increases physical activity and improves cardiometabolic disease risk factors in sedentary adults: Results of a randomized controlled trial	PREVENTIVE MEDICINE			English	Article	cardiometabolic; overweight; pedometer; physical activity; sedentary	ALL-CAUSE MORTALITY; OF-THE-LITERATURE; BASE-LINE DATA; CARDIOVASCULAR-DISEASE; ACTIVITY INTERVENTIONS; CARDIORESPIRATORY FITNESS; TAILORED INTERVENTIONS; WAIST CIRCUMFERENCE; INSULIN-RESISTANCE; ACTIVITY PROMOTION	Objectives. To determine whether the Active Living Every Day (ALED-I) internet-delivered theory-based physical activity (PA) behavior change program increases PA and improves cardiometabolic disease risk factors (CDRF) in sedentary overweight adults. Methods. The study was a randomized control trial that took place in southern Wyoming and northern Colorado from 2005-2007. Thirty-two men and women…	[Carr, Lucas J.; Bartee, R. Todd; Dorozynski, Chris; Smith, Marci L.; Smith, Derek T.] Univ Wyoming, Coll Hlth Sci, Div Kinesiol & Hlth, Human Integrat Physiol Lab, Laramie, WY 82071 USA; [Bartee, R. Todd] Univ Wyoming, Div Med Educ & Publ Hlth, Laramie, WY 82071 USA; [Broomfield, James F.] Univ Wyoming, Coll Hlth Sci, Family Practice Residency Program, Laramie, WY 82071 USA; [Carr, Lucas J.; Smi…	Smith, DT (reprint author), Univ Wyoming, Coll Hlth Sci, Div Kinesiol & Hlth, Human Integrat Physiol Lab, Dept 3196,1000 E Univ Ave, Laramie, WY 82071 USA.	smithdt@uwyo.edu			NCRR NIH HHS [P20 RR016474, P20 RR 016474]		ACSM, 2006, ACSMS GUID EX TEST P; AKBARTABARTOORI M, 2007, EUR J CLIN NUTR, V62, P1; BANDURA, 1986, SOCIAL FDN THOUGHT A; BLAIR SN, 1989, JAMA-J AM MED ASSOC, V262, P2395, DOI 10.1001/jama.262.17.2395; Blair SN, 2001, ACTIVE LIVING EVERY; Bouchard C., 2000, PHYS ACTIVITY OBESIT; CDC, 1996, JAMA-J AM MED ASSOC, V276, P522; Cohen J., 1988, STAT POWER ANAL BEHA; Dalton M, 2003, J INTERN MED, V254, P…	53	47	5.88	47	6	17	ACADEMIC PRESS INC ELSEVIER SCIENCE	SAN DIEGO	525 B ST, STE 1900, SAN DIEGO, CA 92101-4495 USA		0091-7435		PREV MED	Prev. Med.	MAY	2008	46	5					431	438
J	Steinberg, DM; Tate, DF; Bennett, GG; Ennett, S; Samuel-Hodge, C; Ward, DS				Steinberg, Dori M.; Tate, Deborah F.; Bennett, Gary G.; Ennett, Susan; Samuel-Hodge, Carmen; Ward, Dianne S.			The Efficacy of a Daily Self-Weighing Weight Loss Intervention Using Smart Scales and E-mail	OBESITY			English	Article		RANDOMIZED CLINICAL-TRIAL; PHYSICAL-ACTIVITY; YOUNG-ADULTS; PROGRAM; OBESITY; RISK; PREVENTION; REDUCTION; INDIVIDUALS; MANAGEMENT	Objective: To examine the impact of a weight loss intervention that focused on daily self-weighing for self-monitoring as compared to a delayed control group among 91 overweight adults. Design and Methods: The 6-month intervention included a cellular-connected "smart" scale for daily weighing, web-based weight loss graph, and weekly e-mails with tailored feedback and lessons. An objective measure…	[Steinberg, Dori M.; Tate, Deborah F.; Samuel-Hodge, Carmen; Ward, Dianne S.] Univ N Carolina, Dept Nutr, Gillings Sch Global Publ Hlth, Chapel Hill, NC 27599 USA; [Steinberg, Dori M.; Tate, Deborah F.; Ennett, Susan; Ward, Dianne S.] Univ N Carolina, Lineberger Comprehens Canc Ctr, Chapel Hill, NC 27599 USA; [Steinberg, Dori M.; Bennett, Gary G.] Duke Univ, Duke Global Hlth Inst, Durham, NC USA;…	Steinberg, DM (reprint author), Univ N Carolina, Dept Nutr, Gillings Sch Global Publ Hlth, Chapel Hill, NC 27599 USA.	dori.steinberg@duke.edu			UNC Lineberger Cancer Control Education Program Fellowship as part of the Cancer Control Education Program [R25 CA057726]; University of North Carolina at Chapel Hill, Gillings School of Public Health Dissertation Award	This study was supported by the UNC Lineberger Cancer Control Education Program Fellowship as part of the Cancer Control Education Program (#R25 CA057726) and the University of North Carolina at Chapel Hill, Gillings School of Public Health Dissertation Award.	AINSWORTH BE, 1993, J CLIN EPIDEMIOL, V46, P1403, DOI 10.1016/0895-4356(93)90140-V; BAKER RC, 1993, BEHAV THER, V24, P377, DOI 10.1016/S0005-7894(05)80212-6; Boutelle K, 2006, J NUTR EDUC BEHAV, V38, P131, DOI 10.1016/j.jneb.2006.04.002; Bray GA, 1999, DIABETES CARE, V22, P623; Burke LE, 2006, CONTEMP CLIN TRIALS, V27, P34, DOI 10.1016/j.cct.2005.08.002; Burke L, 2009, OBESITY, V17, pS273; Burke …	40	47	15.67	47	1	9	WILEY-BLACKWELL	HOBOKEN	111 RIVER ST, HOBOKEN 07030-5774, NJ USA		1930-7381	1930-739X	OBESITY	Obesity	SEP	2013	21	9					1789	1797
J	Campbell, MK; Carbone, E; Honess-Morreale, L; Heisler-MacKinnon, J; Demissie, S; Farrell, D				Campbell, MK; Carbone, E; Honess-Morreale, L; Heisler-MacKinnon, J; Demissie, S; Farrell, D			Randomized trial of a tailored nutrition education CD-ROM program for women receiving food assistance	JOURNAL OF NUTRITION EDUCATION AND BEHAVIOR			English	Article	nutrition education; tailoring; multimedia; maternal and child health; interactive health communication	VEGETABLE CONSUMPTION; HEALTH PROMOTION; FRUIT; MESSAGES; FAT; IMPACT	Objective: This article describes the development and randomized evaluation of a tailored nutrition education CD-ROM program for participants in the Special Supplemental Nutrition Program for Women, Infants and Children (WIC) in North Carolina. Design: After randomization to intervention or control groups, participants completed a baseline survey and were resurveyed immediately after program use …	Univ N Carolina, Dept Nutr, Chapel Hill, NC 27599 USA; Univ Massachusetts, Dept Nutr, Amherst, MA USA; Natl Acad Sci, Washington, DC 20418 USA; Takeda Pharmaceut N Amer Inc, Lincoln, IL USA; People Designs Inc, Durham, NC USA	Campbell, MK (reprint author), Univ N Carolina, Dept Nutr, Campus Box 7461, Chapel Hill, NC 27599 USA.	marci_campbell@unc.edu			NIDDK NIH HHS [DK56350]		BANDURA A, 1989, AM PSYCHOL, V44, P1175, DOI 10.1037/0003-066X.44.9.1175; Block G, 2000, AM J PREV MED, V18, P284, DOI 10.1016/S0749-3797(00)00119-7; BLOCK G, 1989, J NUTR EDUC, V21, P199; Block G, 2000, AM J PUBLIC HEALTH, V90, P781, DOI 10.2105/AJPH.90.5.781; BROWN WJ, 1991, HUM COMMUN RES, V18, P114; BRUG H, 2003, AM J CLIN NUTR S, V77, pS1028; Brug J, 1998, HEALTH EDUC BEHAV, V25, P517, DOI 1…	32	46	3.83	47	3	13	B C DECKER INC	HAMILTON	20 HUGHSON ST SOUTH, PO BOX 620, L C D 1, HAMILTON, ONTARIO L8N 3K7, CANADA	1499-4046			J NUTR EDUC BEHAV	J. Nutr. Educ. Behav.	MAR-APR	2004	36	2					58	66
J	Doshi, A; Patrick, K; Sallis, JF; Calfas, K				Doshi, A; Patrick, K; Sallis, JF; Calfas, K			Evaluation of physical activity Web sites for use of behavior change theories	ANNALS OF BEHAVIORAL MEDICINE			English	Article		INTERVENTION; EDUCATION; MESSAGES; SETTINGS; INTERNET	Physical activity (PA) Web sites were assessed for their use of behavior change theories, including constructs of the health belief model, Transtheoretical Model, social cognitive theory, and the theory of reasoned action and planned behavior An evaluation template for assessing PA Web sites was developed, and content validity and interrater reliability were demonstrated. Two independent raters e…	San Diego State Univ, Student Hlth Serv, San Diego, CA 92182 USA; San Diego State Univ, Sch Publ Hlth, San Diego, CA 92182 USA; San Diego State Univ, Dept Psychol, San Diego, CA 92182 USA	Doshi, A (reprint author), San Diego State Univ, Student Hlth Serv, 5500 Campanile Dr, San Diego, CA 92182 USA.						Bock BC, 2001, ANN BEHAV MED, V23, P79, DOI 10.1207/S15324796ABM2302_2; CAMPBELL MK, 1994, AM J PUBLIC HEALTH, V84, P783, DOI 10.2105/AJPH.84.5.783; Eng T. R., 1999, WIRED HLTH WELL BEIN; Fotheringham MJ, 2000, AM J PREV MED, V19, P113, DOI 10.1016/S0749-3797(00)00188-4; Kim P, 1999, BRIT MED J, V318, P647; Kreuter MW, 2000, HEALTH EDUC RES, V15, P305, DOI 10.1093/her/15.3.305; Marcus BH, 1998, A…	17	46	3.54	46	3	11	LAWRENCE ERLBAUM ASSOC INC	MAHWAH	10 INDUSTRIAL AVE, MAHWAH, NJ 07430-2262 USA		0883-6612		ANN BEHAV MED	Ann. Behav. Med.	SPR	2003	25	2					105	111
J	Jackson, RA; Stotland, NE; Caughey, AB; Gerbert, B				Jackson, Rebecca A.; Stotland, Naomi E.; Caughey, Aaron B.; Gerbert, Barbara			Improving diet and exercise in pregnancy with Video Doctor counseling: A randomized trial	PATIENT EDUCATION AND COUNSELING			English	Article	Pregnancy; Female; Prenatal care; Counseling; Health behavior; Computer-assisted instruction; Exercise; Diet; Food habits; Weight gain; Obesity; Randomized controlled trial	GESTATIONAL WEIGHT-GAIN; AMERICAN-HEART-ASSOCIATION; PHYSICAL-ACTIVITY; DIABETES-MELLITUS; LIFE-STYLE; RISK; WOMEN; INTERVENTION; BEHAVIORS; SETTINGS	Objective: To determine if an interactive, computerized Video Doctor counseling tool improves self-reported diet and exercise in pregnant women. Methods: A randomized trial comparing a Video Doctor intervention to usual care in ethnically diverse, low-income, English-speaking pregnant women was conducted. Brief messages about diet, exercise, and weight gain were delivered by an actor-portrayed Vi…	[Jackson, Rebecca A.; Stotland, Naomi E.; Caughey, Aaron B.] Univ Calif San Francisco, Dept Obstet Gynecol & Reprod Sci, San Francisco, CA 94110 USA; [Jackson, Rebecca A.] Univ Calif San Francisco, Dept Epidemiol & Biostat, San Francisco, CA 94110 USA; [Gerbert, Barbara] Univ Calif San Francisco, Div Behav Sci Professionalism & Eth, San Francisco, CA 94110 USA	Jackson, RA (reprint author), Univ Calif San Francisco, Dept Obstet Gynecol & Reprod Sci, 1001 Potrero Ave 6D, San Francisco, CA 94110 USA.	jacksonr@obgyn.ucsf.edu			U.S. DHHS National Institute on Drug Abuse [R01 DA 15597]	The Health in Pregnancy/Keep Fit study was funded by a grant from the U.S. DHHS National Institute on Drug Abuse (R01 DA 15597). PI: Barbara Gerbert.	ACOG Committee opinion, 2002, OBSTET GYNECOL, V99, P171; Asbee SM, 2009, OBSTET GYNECOL, V113, P305, DOI 10.1097/AOG.0b013e318195baef; Brawarsky P, 2005, INT J GYNECOL OBSTET, V91, P125, DOI 10.1016/j.ijgo.2005.08.008; Calderon SH, 2008, AM J PREV MED, V34, P134, DOI 10.1016/j.amepre.2007.09.029; Claesson IM, 2008, BJOG-INT J OBSTET GY, V115, P44, DOI 10.1111/j.1471-0528.2007.01531.x; Cogswell ME…	35	46	9.2	46	2	23	ELSEVIER IRELAND LTD	CLARE	ELSEVIER HOUSE, BROOKVALE PLAZA, EAST PARK SHANNON, CO, CLARE, 00000, IRELAND	0738-3991			PATIENT EDUC COUNS	Patient Educ. Couns.	MAY	2011	83	2					203	209
J	Krukowski, RA; Harvey-Berino, J; Ashikaga, T; Thomas, CS; Micco, N				Krukowski, Rebecca A.; Harvey-Berino, Jean; Ashikaga, Takamaru; Thomas, Colleen S.; Micco, Nicci			Internet-Based Weight Control: The Relationship Between Web Features and Weight Loss	TELEMEDICINE JOURNAL AND E-HEALTH			English	Article	Internet-based weight control programs; Web features; VTrim; focus groups	PHYSICAL-ACTIVITY; RANDOMIZED-TRIAL; FOOD PROVISION; LOSS PROGRAM; INTERVENTIONS; TECHNOLOGY; BEHAVIOR; OBESITY; MAINTENANCE; CARE	Internet-based weight control programs have been showing promising results; however, as of yet, it is unclear which website components are critical for producing and maintaining weight loss. The aim of this study is to examine the utilization patterns of a weight control website and the relationship of the Web features to weight loss and maintenance. One hundred and twenty three (N=123) participa…	[Krukowski, Rebecca A.] Univ Arkansas Med Sci, Fay W Boozman Coll Publ Hlth, Little Rock, AR 72205 USA; [Harvey-Berino, Jean] Univ Vermont, Dept Nutr & Food Sci, Burlington, VT USA; [Ashikaga, Takamaru; Thomas, Colleen S.] Univ Vermont, Coll Med, Dept Med Biostat, Burlington, VT USA; [Micco, Nicci] Eating Well Magazine, Charlotte, VT USA	Krukowski, RA (reprint author), Univ Arkansas Med Sci, Fay W Boozman Coll Publ Hlth, 4301 W Markham St,820, Little Rock, AR 72205 USA.	RAKrukowski@uams.edu			USDA Hatch Act funds [VT-NS00904]; NIDDK [RO1 DK056746]	Research support was provided by USDA Hatch Act funds (VT-NS00904) and NIDDK (RO1 DK056746).	Atkinson NL, 2002, AM J HEALTH BEHAV, V26, P494; BELL P, 2004, PRW INTERNET AM 0217; FOX S, 2003, PEW INTERNET AM 0716; Glasgow RE, 2004, AM J PREV MED, V27, P80, DOI 10.1016/j.amepre.2004.04.026; Harvey-Berino J, 2002, INT J OBESITY, V26, P1254, DOI 10.1038/sj.ijo.0802051; Harvey-Berino J, 2004, OBES RES, V12, P320, DOI 10.1038/oby.2004.40; Harvey-Berino J, 1998, BEHAV THER, V29, P505, DOI 10.10…	20	46	5.75	46	1	6	MARY ANN LIEBERT INC	NEW ROCHELLE	140 HUGUENOT STREET, 3RD FL, NEW ROCHELLE, NY 10801 USA		1530-5627		TELEMED J E-HEALTH	Telemed. J. e-Health	OCT	2008	14	8					775	782
J	Marcus, BH; Ciccolo, JT; Sciamanna, CN				Marcus, B. H.; Ciccolo, J. T.; Sciamanna, C. N.			Using electronic/computer interventions to promote physical activity	BRITISH JOURNAL OF SPORTS MEDICINE			English	Review		RANDOMIZED CONTROLLED-TRIAL; PRIMARY-CARE; INTERNET; PROGRAM; BEHAVIOR; HEALTH; NUTRITION; EFFICACY; TECHNOLOGY; PREVENTION	The internet has been used as a method to deliver various health interventions (eg, weight management, smoking cessation, increasing physical activity). An electronic search (ie, PubMed, PsycInfo, Web of Science) for internet-based physical activity interventions among adults yields fewer than 25 studies. Although many have considered physical activity as one element of a multifactorial behaviour…	[Marcus, B. H.] Brown Univ, Dept Community Hlth, Providence, RI 02903 USA; [Marcus, B. H.] Brown Univ, Dept Psychiat & Human Behav, Providence, RI 02903 USA; [Ciccolo, J. T.] Brown Med Sch, Dept Community Hlth, Providence, RI USA; [Ciccolo, J. T.] Brown Med Sch, Ctr Behav & Prevent Med, Providence, RI USA; [Ciccolo, J. T.] Miriam Hosp, Providence, RI 02906 USA; [Sciamanna, C. N.] Penn State Coll …	Marcus, BH (reprint author), Brown Univ, Dept Community Hlth, 121 S Main St,8th floor, Providence, RI 02903 USA.	bess_marcus@brown.edu					Booth AO, 2008, HEALTH EDUC RES, V23, P371, DOI 10.1093/her/cyn007; Carr LJ, 2008, PREV MED, V46, P431, DOI 10.1016/j.ypmed.2007.12.005; CICCOLO JT, 2007, CURR CARDIOVASC RISK, V2, P299; Cook RF, 2007, J MED INTERNET RES, V9, DOI 10.2196/jmir.9.2.e17; Diaz JA, 2005, J GEN INTERN MED, V20, P683, DOI 10.1111/j.1525-1497.2005.0115.x; Dinger MK, 2007, J SCI MED SPORT, V10, P297, DOI 10.1016/j.jsams.2…	40	46	6.57	47	1	11	B M J PUBLISHING GROUP	LONDON	BRITISH MED ASSOC HOUSE, TAVISTOCK SQUARE, LONDON WC1H 9JR, ENGLAND	0306-3674			BRIT J SPORT MED	Br. J. Sports Med.	FEB	2009	43	2					102	105
J	Kodama, S; Saito, K; Tanaka, S; Horikawa, C; Fujiwara, K; Hirasawa, R; Yachi, Y; Iida, KT; Shimano, H; Ohashi, Y; Yamada, N; Sone, H				Kodama, S.; Saito, K.; Tanaka, S.; Horikawa, C.; Fujiwara, K.; Hirasawa, R.; Yachi, Y.; Iida, K. T.; Shimano, H.; Ohashi, Y.; Yamada, N.; Sone, H.			Effect of web-based lifestyle modification on weight control: a meta-analysis	INTERNATIONAL JOURNAL OF OBESITY			English	Review	Internet; lifestyle modification; weight control; meta-analysis; adult	RANDOMIZED CONTROLLED-TRIAL; LOSS PROGRAM; METABOLIC SYNDROME; LOSS INTERVENTION; INTERNET SUPPORT; LOSS MAINTENANCE; CLINICAL-TRIALS; BLOOD-PRESSURE; PRIMARY-CARE; OVERWEIGHT	Objective: Web-based treatment programs are attractive in primary care because of their ability to reach numerous individuals at low cost. Our aim of this meta-analysis is to systematically review the weight loss or maintenance effect of the Internet component in obesity treatment programs. Methods: MEDLINE and EMBASE literature searches were conducted to identify studies investigating the effect…	[Kodama, S.; Saito, K.; Horikawa, C.; Fujiwara, K.; Hirasawa, R.; Yachi, Y.; Shimano, H.; Yamada, N.; Sone, H.] Univ Tsukuba, Inst Clin Med, Dept Internal Med, Mito, Ibaraki, Japan; [Tanaka, S.] Kyoto Univ Hosp, Translat Res Ctr, Dept Clin Trial Design & Management, Kyoto 606, Japan; [Iida, K. T.] Ochanomizu Univ, Dept Lifestyle Med, Tokyo 112, Japan; [Ohashi, Y.] Univ Tokyo, Dept Biostat Epidemi…	Sone, H (reprint author), Univ Tsukuba, Inst Clin Med, Dept Internal Med, 3-2-7 Miya Machi, Mito, Ibaraki, Japan.	hsone@md.tsukuba.ac.jp	Kattelmann, Kendra/E-8225-2013		Japan Society for the Promotion of Science (JSPS) [20300227, 202965]; Japan Cardiovascular Research Foundation; Ministry of Health Labour and Welfare, Japan	Dr Sone and Dr Kodama are recipients of a Grant-in-Aid for Scientific Research (#20300227) and Postdoctoral Research Fellowship (#202965), respectively, both from the Japan Society for the Promotion of Science (JSPS). This work is also financially supported by Japan Cardiovascular Research Foundation and Ministry of Health Labour and Welfare, Japan.	Adachi Y, 2007, BEHAV RES THER, V45, P459, DOI 10.1016/j.brat.2006.03.017; Appel LJ, 2003, JAMA-J AM MED ASSOC, V289, P2083; BEGG CB, 1994, BIOMETRICS, V50, P1088, DOI 10.2307/2533446; Bennett GG, 2010, OBESITY, V18, P308, DOI 10.1038/oby.2009.242; Buchwald H, 2004, JAMA-J AM MED ASSOC, V292, P1724, DOI 10.1001/jama.292.14.1724; Christian JG, 2011, J AM DIET ASSOC, V111, P75, DOI 10.1016/j.jada.2…	50	46	11.5	46	3	31	NATURE PUBLISHING GROUP	LONDON	MACMILLAN BUILDING, 4 CRINAN ST, LONDON N1 9XW, ENGLAND		0307-0565		INT J OBESITY	Int. J. Obes.	MAY	2012	36	5				SI	675	685
J	Worringham, C; Rojek, A; Stewart, I				Worringham, Charles; Rojek, Amanda; Stewart, Ian			Development and Feasibility of a Smartphone, ECG and GPS Based System for Remotely Monitoring Exercise in Cardiac Rehabilitation	PLOS ONE			English	Article		ARTERY-BYPASS-SURGERY; PROGRAM; ATTENDANCE; ADHERENCE; OUTCOMES; DISEASE; SPEED; COST	Background: Despite its efficacy and cost-effectiveness, exercise-based cardiac rehabilitation is undertaken by less than one-third of clinically eligible cardiac patients in every country for which data is available. Reasons for non-participation include the unavailability of hospital-based rehabilitation programs, or excessive travel time and distance. For this reason, there have been calls for…	[Worringham, Charles; Rojek, Amanda; Stewart, Ian] Queensland Univ Technol, Inst Hlth & Biomed Innovat, Brisbane, Qld 4001, Australia	Worringham, C (reprint author), Queensland Univ Technol, Inst Hlth & Biomed Innovat, Brisbane, Qld 4001, Australia.	c.worringham@qut.edu.au		Stewart, Ian/0000-0003-1741-718X	Australian Research Council [LP0562608]	This work was supported by a Linkage Grant LP0562608 from the Australian Research Council awarded to Queensland University of Technology and Alive Technologies, Pty Ltd. Funding agency URL: http://www.arc.gov.au/. The funders had no role in study design, data collection and analysis, decision to publish, or preparation of the manuscript.	Australian Institute of Health and Welfare, 2008, AUSTR HLTH 2008; Bethell H, 2009, HEART, V95, P271, DOI 10.1136/hrt.2007.134338; Briffa TG, 2005, MED J AUSTRALIA, V183, P450; Carlson J J, 2001, J Cardiopulm Rehabil, V21, P363, DOI 10.1097/00008483-200111000-00004; Carlson JJ, 2000, AM J CARDIOL, V86, P17, DOI 10.1016/S0002-9149(00)00822-5; Collins L, 2001, Aust Health Rev, V24, P51; Cooper AF, …	29	46	9.2	49	2	19	PUBLIC LIBRARY SCIENCE	SAN FRANCISCO	1160 BATTERY STREET, STE 100, SAN FRANCISCO, CA 94111 USA		1932-6203		PLOS ONE	PLoS One	2009-02-01	2011	6	2							e14669
J	Beasley, JM; Riley, WT; Davis, A; Singh, J				Beasley, Jeannette M.; Riley, William T.; Davis, Amanda; Singh, Jatinder			Evaluation of a PDA-based dietary assessment and intervention program: A randomized controlled trial	JOURNAL OF THE AMERICAN COLLEGE OF NUTRITION			English	Article		SUCCESSFUL WEIGHT CONTROL; MULTIPLE-PASS METHOD; HAND-HELD; FOOD; ADHERENCE; ACCURACY; WOMEN	Objective: To evaluate the capability of DietMatePro, a PDA-based dietary assessment program, to monitor dietary intake and to improve adherence to a dietary regimen. Design: Randomized controlled trial. Subjects. Overweight and obese (Body Mass Index (BMI) 25-40) participants without dietary restrictions. Intervention: Participants (n = 174) were randomized to record usual dietary intake using e…	[Beasley, Jeannette M.; Riley, William T.; Davis, Amanda; Singh, Jatinder] Personal Improvement Comp Syst Inc, Reston, VA USA	Beasley, JM (reprint author), Grp Hlth Care Cooperat, Ctr Hlth Studies, 1730 Minor Ave,Suite 1600, Seattle, WA 98101 USA.	jbeasley@jhsph.edu			NINR [R44NR008443]	This work was funded by a NINR Grant#: R44NR008443.; The authors would like to thank Gunnar DeMarco for his instrumental role in the design and development of DietMatePro.	BAKER RC, 1993, BEHAV THER, V24, P377, DOI 10.1016/S0005-7894(05)80212-6; Baker RC, 1998, HEALTH PSYCHOL, V17, P367, DOI 10.1037//0278-6133.17.4.367; Beasley J, 2005, NUTRITION, V21, P672, DOI 10.1016/j.nut.2004.11.006; Boutelle KN, 1998, OBES RES, V6, P219; Burke LE, 2006, CONTEMP CLIN TRIALS, V27, P23, DOI 10.1016/j.cct.2005.10.006; Burke LE, 2005, J RENAL NUTR, V15, P281, DOI 10.1016/j.jrn.200…	27	45	5.63	45	0	7	AMER COLLEGE NUTRITION	CLEARWATER	300 SOUTH DUNCAN AVENUE, STE 225, CLEARWATER, FL 33755 USA	0731-5724			J AM COLL NUTR	J. Am. Coll. Nutr.	APR	2008	27	2					280	286
J	Buckley, KM				Buckley, KM			Evaluation of classroom-based, Web-enhanced, and Web-based distance learning nutrition courses for undergraduate nursing	JOURNAL OF NURSING EDUCATION			English	Article		WORLD-WIDE-WEB; EDUCATION; INTERNET; OUTCOMES	A traditional classroom-based course was transitioned during three semesters to a Web-enhanced and then a Web-based course. This nutrition course was part of the core curriculum for 58 undergraduate nursing students. Evaluation data were collected and analyzed to compare the effectiveness of the traditional classroom, Web-enhanced, and Web-based courses. Areas of evaluation included midterm and f…	Catholic Univ Amer, Sch Nursing, Washington, DC 20064 USA	Buckley, KM (reprint author), Catholic Univ Amer, Sch Nursing, Washington, DC 20064 USA.						Billings DM, 2000, J NURS EDUC, V39, P60; Diekelmann N, 2000, J NURS EDUC, V39, P51; Leasure AR, 2000, J NURS EDUC, V39, P149; Niederhauser VP, 1999, J NURS EDUC, V38, P415; Reinert BR, 1997, J NURS EDUC, V36, P421; Ryan M, 1999, J NURS EDUC, V38, P272; *SUMMA INF SYST IN, 2000, STUD OP INSTR DES VA; Thiele JE, 1999, NURS HEALTH CARE PER, V20, P199; Woo MA, 2000, J PROF NURS, V16, P132, DOI 10.10…	10	45	3.46	46	2	2	SLACK INC	THOROFARE	6900 GROVE RD, THOROFARE, NJ 08086 USA		0148-4834		J NURS EDUC	J. Nurs. Educ.	AUG	2003	42	8					367	370
J	Park, MJ; Kim, HS; Kim, KS				Park, Min-Jeong; Kim, Hee-Seung; Kim, Kyung-Soo			Cellular phone and Internet-based individual intervention on blood pressure and obesity in obese patients with hypertension	INTERNATIONAL JOURNAL OF MEDICAL INFORMATICS			English	Article	Cellular phone; Internet; Hypertension; Obesity	RISK-FACTORS; MOBILE; TRIAL; COUNTRIES; DIET	Purpose: The present study evaluated whether an intervention using a short message service (SMS) by cellular phone and Internet would improve blood pressure, weight control, and serum lipids of obese patients with hypertension during 8 weeks. Methods: This is a quasi-experimental design with pre- and follow-up tests. Participants were recruited from the family medicine outpatient department of te…	[Park, Min-Jeong; Kim, Hee-Seung] Catholic Univ, Coll Nursing, Seoul 137701, South Korea; [Kim, Kyung-Soo] Catholic Univ, Med Ctr, Seoul St Marys Hosp, Seoul 137701, South Korea	Kim, HS (reprint author), Catholic Univ, Coll Nursing, 505 Banpo Dong, Seoul 137701, South Korea.	itsmeda1@hanmail.net; hees@catholic.ac.kr; kskim@catholic.ac.kr					Appel LJ, 2003, JAMA-J AM MED ASSOC, V289, P2083; APPEL LJ, 1999, CLIN CARDIOL, V22, P31; APPEL LJ, 2003, JAMA-J AM MED ASSOC, V289, P23; Banz WJ, 2003, EXP BIOL MED, V228, P434; Chobanian AV, 2003, JAMA-J AM MED ASSOC, V289, P2560, DOI 10.1001/jama.289.19.2560; Diaz JA, 2002, J GEN INTERN MED, V17, P180, DOI 10.1046/j.1525-1497.2002.10603.x; Doll S, 2002, INT J OBESITY, V26, P48, DOI 10.1038/sj.…	26	45	6.43	46	1	13	ELSEVIER IRELAND LTD	CLARE	ELSEVIER HOUSE, BROOKVALE PLAZA, EAST PARK SHANNON, CO, CLARE, 00000, IRELAND		1386-5056		INT J MED INFORM	Int. J. Med. Inform.	OCT	2009	78	10					704	710
J	Kosma, M; Cardinal, BJ; Mccubbin, JA				Kosma, M; Cardinal, BJ; Mccubbin, JA			A pilot study of a web-based physical activity motivational program for adults with physical disabilities	DISABILITY AND REHABILITATION			English	Article	physical activity motivation; web-based program; physical disabilities	EXERCISE BEHAVIOR; STAGE; INTERVENTIONS; INDIVIDUALS; PROMOTION; HEALTH	Purpose. Develop, deliver, and assess the efficacy of a 4-week web-based leisure-time physical activity (LTPA) motivational program based on the Transtheoretical Model and tailored to inactive adults with physical disabilities. Method. This was a pilot-based study incorporating a true experimental design with one treatment and one control group. The intervention program was delivered on the web a…	Louisiana State Univ, Dept Kinesiol, Baton Rouge, LA 70803 USA; Oregon State Univ, Dept Exercise & Sport Sci, Corvallis, OR 97331 USA; Oregon State Univ, Coll Hlth & Human Sci, Corvallis, OR 97331 USA	Kosma, M (reprint author), Louisiana State Univ, Dept Kinesiol, Room 55,112 HP Lond Fieldhouse, Baton Rouge, LA 70803 USA.	mkosma@lsu.edu					American College of Sports Medicine, 2000, ACSMS GUID EX TEST P; Blissmer B, 2002, ANN BEHAV MED, V24, P181, DOI 10.1207/S15324796ABM2403_03; Cardinal BJ, 1996, J SPORT MED PHYS FIT, V36, P100; CARDINAL BJ, 1995, AM J HEALTH PROMOT, V9, P430; Cardinal BJ, 2000, RES Q EXERCISE SPORT, V71, P302; Cardinal BJ, 2004, MED SCI SPORT EXER, V36, P868, DOI 10.1249/01.MSS.0000126568.63402.22; Cohen J., 1988…	25	45	4.09	45	1	4	TAYLOR & FRANCIS LTD	ABINGDON	4 PARK SQUARE, MILTON PARK, ABINGDON OX14 4RN, OXON, ENGLAND		0963-8288		DISABIL REHABIL	Disabil. Rehabil.	2015-12-01	2005	27	23					1435	1442
J	Long, JD; Stevens, KR				Long, JD; Stevens, KR			Using technology to promote self-efficacy for healthy eating in adolescents	JOURNAL OF NURSING SCHOLARSHIP			English	Article	self-efficacy; nutrition education; technology; healthy eating; adolescents	ELEMENTARY-SCHOOL-CHILDREN; VEGETABLE CONSUMPTION; CARDIOVASCULAR HEALTH; PHYSICAL-ACTIVITY; FRUIT; DIET; NUTRITION; BEHAVIOR; HABITS	Purpose: To test the effects of a classroom and World Wide Web (WWW) educational intervention on self-efficacy (SE) for healthy eating (HE) and to examine the relationship of the theoretical concepts in a hypothesized model of eating behavior in adolescents. Design: A quasiexperimental pretest, posttest design was used in a random sample of students in two junior high schools. Methods: The interv…	Lubbock Christian Univ, Lubbock, TX 79407 USA; Univ Texas, Hlth Sci Ctr, San Antonio, TX USA	Long, JD (reprint author), Lubbock Christian Univ, 5601 W 19th St, Lubbock, TX 79407 USA.	joann.long@lcu.edu					*AM CANC SOC, 1990, PUBL AM CANC SOC; BANDURA A, 1997, SE EXERCISE CONTROL; Centers for Disease Control, 1996, MORBIDITY MORTALITY, V45; *CDC, 2003, CDC AT A GLANC; Cusatis DC, 1996, J ADOLESCENT HEALTH, V18, P27, DOI 10.1016/1054-139X(95)00125-C; Edmundson E, 1996, PREV MED, V25, P442, DOI 10.1006/pmed.1996.0076; Field AE, 1998, AM J PUBLIC HEALTH, V88, P1216, DOI 10.2105/AJPH.88.8.1216; Frenn M…	26	45	3.75	49	2	16	SIGMA THETA TAU INT	INDIANAPOLIS	550 W NORTH STREET, INDIANAPOLIS, IN 46202 USA		1527-6546		J NURS SCHOLARSHIP	J. Nurs. Scholarsh.		2004	36	2					134	139
J	McDonald, CM; Widman, LM; Walsh, DD; Walsh, SA; Abresch, RT				McDonald, CM; Widman, LM; Walsh, DD; Walsh, SA; Abresch, RT			Use of step activity monitoring for continuous physical activity assessment in boys with Duchenne muscular dystrophy	ARCHIVES OF PHYSICAL MEDICINE AND REHABILITATION			English	Article	ambulation disorders, neurologic; body composition; monitoring, ambulatory; muscular dystrophy, Duchenne; rehabilitation	IMPAIRED CHRONOTROPIC RESPONSE; CORONARY-ARTERY-DISEASE; ENERGY-EXPENDITURE; HEART-RATE; EXERCISE; INCOMPETENCE; PREDICTOR; MORTALITY; CHILDREN	Objectives: To evaluate the StepWatch Activity Monitor (SAM) as a quantitative measure of community ambulation, to investigate activity patterns and heart rate of ambulatory boys with Duchenne muscular dystrophy (DMD), and to correlate the step activity with measures of body composition and strength. Design: Case-control study. Setting: General community and laboratory. Participants: Sixteen ambu…	Univ Calif Davis, Ctr Med, Dept Phys Med & Rehabil, Sacramento, CA 95817 USA; Univ Calif Davis, Ctr Med, Res & Training Ctr Neuromusc Dis, Sacramento, CA 95817 USA	McDonald, CM (reprint author), Univ Calif Davis, Ctr Med, Dept Phys Med & Rehabil, 4860 Y St,Ste 3850, Sacramento, CA 95817 USA.	cmmdonald@ucdavis.edu		McDonald, Craig/0000-0002-8779-3220	NICHD NIH HHS [R01 HD35714-01]; PHS HHS [H133B980008]		Coleman KL, 1999, J REHABIL RES DEV, V36, P8; DORSOGNA L, 1988, PEDIATR CARDIOL, V9, P205, DOI 10.1007/BF02078410; Dresing TJ, 2000, AM J CARDIOL, V86, P602, DOI 10.1016/S0002-9149(00)01036-5; Finsterer J, 2003, CARDIOLOGY, V99, P1, DOI 10.1159/000068446; Lauer MS, 1996, CIRCULATION, V93, P1520; Lauer MS, 1999, JAMA-J AM MED ASSOC, V281, P524, DOI 10.1001/jama.281.6.524; Lauer MS, 1998, J AM COLL…	16	45	4.09	47	0	6	W B SAUNDERS CO	PHILADELPHIA	INDEPENDENCE SQUARE WEST CURTIS CENTER, STE 300, PHILADELPHIA, PA 19106-3399 USA		0003-9993		ARCH PHYS MED REHAB	Arch. Phys. Med. Rehabil.	APR	2005	86	4					802	808
J	Anderson-Bill, ES; Winett, RA; Wojcik, JR				Anderson-Bill, Eileen Smith; Winett, Richard A.; Wojcik, Janet R.			Social Cognitive Determinants of Nutrition and Physical Activity Among Web-Health Users Enrolling in an Online Intervention: The Influence of Social Support, Self-Efficacy, Outcome Expectations, and Self-Regulation	JOURNAL OF MEDICAL INTERNET RESEARCH			English	Article	Internet users; dietary habits; physical activity; psychosocial aspects; self-efficacy; social support; self-regulation	PUBLIC-HEALTH; FOOD SHOPPERS; BEHAVIOR; INTERNET; PARTICIPANTS; CONSUMPTION; PREDICTORS; MEDIATORS; PROMOTION; DISEASE	Background: The Internet is a trusted source of health information for growing majorities of Web users. The promise of online health interventions will be realized with the development of purely online theory-based programs for Web users that are evaluated for program effectiveness and the application of behavior change theory within the online environment. Little is known, however, about the dem…	[Anderson-Bill, Eileen Smith; Winett, Richard A.] Virginia Tech, Dept Psychol, Ctr Res Hlth Behav, Blacksburg, VA 24060 USA; [Wojcik, Janet R.] Winthrop Univ, Dept Phys Educ Sports & Human Performance, Exercise Sci Program, Rock Hill, SC 29733 USA	Anderson-Bill, ES (reprint author), Virginia Tech, Dept Psychol, Ctr Res Hlth Behav, Mail Code 0274,460 Turner St Suite 203, Blacksburg, VA 24060 USA.	eileen@vt.edu			National Cancer Institute [1R01CA106250-01A]	This project was supported by a grant from the National Cancer Institute (1R01CA106250-01A) to Virginia Tech (clinical trials identifier NCT00128570). We thank Ashley Dorough, MS, for her involvement in piloting and refining measurements and Sheila G Winett, Todd Bowden, and Shane Moore of Personal Computer Resources, Inc for programming and managing the Web-based components of the study.	American College of Sports Medicine, 2009, ACSMS GUID EX TEST P; Ammerman AS, 2002, PREV MED, V35, P25, DOI 10.1006/pmed.2002.1028; Anderson ES, 2007, ANN BEHAV MED, V34, P304, DOI 10.1007/BF02874555; Anderson ES, 2006, HEALTH PSYCHOL, V25, P510, DOI 10.1037/0278-6133.25.4.510; Anderson ES, 2010, J HEALTH PSYCHOL, V15, P21, DOI 10.1177/1359105309342297; Anderson ES, 2000, HEALTH PSYCHOL, V19, P47…	42	44	8.8	46	7	103	JOURNAL MEDICAL INTERNET RESEARCH	TORONTO	TORONTO GENERAL HOSPITAL, R FRASER ELLIOTT BLDG, 4TH FL, R 4S435, 190 ELIZABETH ST, TORONTO, ON M5G 2C4, CANADA		1438-8871		J MED INTERNET RES	J. Med. Internet Res.	JAN-MAR	2011	13	1							e28
[truncated: 1,517 more rows]
[truncated: 9 more columns]
